# Supplementary material for: 1,1′,2,2′-Tetra­methyl-3,3′-(p-phenyl­enedimethyl­ene)diimidazol-1-ium dibromide
Source: Acta Crystallogr Sect E Struct Rep Online. 2009 Jul 11;65(Pt 8):o1828. doi: 10.1107/S1600536809026324 (PMC2977381; doi:10.1107/S1600536809026324)
Supplement: Supplementary file 1 [file e-65-o1828-sup1.cif]

##############################################################################
###                                                                        ###
###        Electronic paper (Acta Crystallographica Section E)             ###
###                                                                        ###
##############################################################################
#                                                                            #
# This CIF contains the data in a paper accepted for publication in Acta     #
# Crystallographica Section E. It conforms to the requirements of Notes      #
# for Authors for Section E, and has been peer reviewed under the auspices   #
# of the IUCr Commission on Journals.                                        #
#                                                                            #
# Full details of the Crystallographic Information File format               #
# are given in the paper "The Crystallographic Information File (CIF):       #
# a New Standard Archive File for Crystallography" by S. R. Hall, F. H.      #
# Allen and I. D. Brown [Acta Cryst. (1991), A47, 655-685].                  #
#                                                                            #
# The current version of the core CIF dictionary is obtainable from          #
# ftp://ftp.iucr.org/pub/cif_core.dic. The current version number is 2.4.    #
#                                                                            #
# Software is freely available for graphical display of the structure(s) in  #
# this CIF.  For information consult the CIF home page http://www.iucr.org/  #
# cif/home.html                                                              #
#                                                                            #
# This file may be used for bona fide research purposes within the           #
# scientific community so long as proper attribution is given to the journal # 
# article from which it was obtained.                                        #
#                                                                            #
##############################################################################
                                             
data_global
_audit_creation_method     SHELXL-97
_journal_date_recd_electronic     2009-07-04
_journal_date_accepted     2009-07-06
_journal_name_full     'Acta Crystallographica, Section E'
_journal_year     2009
_journal_volume     65
_journal_issue      8
_journal_page_first     o1828
_journal_page_last     o1828
_journal_paper_category     QO
_journal_coeditor_code     TK2494
_publ_contact_author
;
     Dr. Seik Weng Ng
     Department of Chemistry
     University of Malaya
     50603 Kuala Lumpur
     Malaysia
;
_publ_contact_author_email     seikweng@um.edu.my
_publ_contact_author_fax     '03 7967 4193'
_publ_contact_author_phone     '03 7967 6778'
_publ_section_title
;
1,1',2,2'-Tetramethyl-3,3'-(<i>p</i>-phenylenedimethylene)diimidazol-1-ium
dibromide
;
loop_
    _publ_author_name
    _publ_author_address
    'Puvaneswary, Subramaniam'
;
     Department of Chemistry
     University of Malaya
     50603 Kuala Lumpur
     Malaysia
;
    'Alias, Yatimah'
;
     Department of Chemistry
     University of Malaya
     50603 Kuala Lumpur
     Malaysia
;
    'Ng, Seik Weng'
;
     Department of Chemistry
     University of Malaya
     50603 Kuala Lumpur
     Malaysia
;
_publ_section_synopsis     .
data_I
_audit_creation_method     SHELXL-97
_chemical_name_systematic
;
1,1',2,2'-Tetramethyl-3,3'-(<i>p</i>-phenylenedimethylene)diimidazol-1-ium
dibromide
;
_chemical_name_common     ?
_chemical_formula_moiety     'C18 H24 N4 2+, 2(Br -)'
_chemical_formula_sum     'C18 H24 Br2 N4'
_chemical_formula_iupac     'C18 H24 N4 2+, 2Br -'
_chemical_formula_weight     456.23
_chemical_melting_point     ?
_symmetry_cell_setting     Monoclinic
_symmetry_space_group_name_H-M     'P 21/n'
_symmetry_space_group_name_Hall     '-P 2yn'
loop_
    _symmetry_equiv_pos_as_xyz
    'x, y, z'
    '-x+1/2, y+1/2, -z+1/2'
    '-x, -y, -z'
    'x-1/2, -y-1/2, z-1/2'
_cell_length_a     8.5689(4)
_cell_length_b     9.8617(5)
_cell_length_c     11.0272(4)
_cell_angle_alpha     90
_cell_angle_beta     93.222(3)
_cell_angle_gamma     90
_cell_volume     930.37(7)
_cell_formula_units_Z     2
_cell_measurement_reflns_used     1543
_cell_measurement_theta_min     2.8
_cell_measurement_theta_max     25.5
_cell_measurement_temperature     140(2)
_exptl_crystal_description     Prism
_exptl_crystal_colour     Colorless
_exptl_crystal_size_max     0.40
_exptl_crystal_size_mid     0.08
_exptl_crystal_size_min     0.04
_exptl_crystal_density_diffrn     1.629
_exptl_crystal_density_meas     ?
_exptl_crystal_density_method     'not measured'
_exptl_crystal_F_000     460
_exptl_absorpt_coefficient_mu     4.364
_exptl_absorpt_correction_type     Multi-scan
_exptl_absorpt_process_details     '(SADABS; Sheldrick, 1996)'
_exptl_absorpt_correction_T_min     0.274
_exptl_absorpt_correction_T_max     0.845
_diffrn_ambient_temperature     140(2)
_diffrn_radiation_type     MoK\a
_diffrn_radiation_wavelength     0.71073
_diffrn_radiation_source     'fine-focus sealed tube'
_diffrn_radiation_monochromator     graphite
_diffrn_measurement_device_type     'Bruker SMART APEX'
_diffrn_measurement_method     \w
_diffrn_detector_area_resol_mean     ?
_diffrn_reflns_number     5882
_diffrn_reflns_av_R_equivalents     0.051
_diffrn_reflns_av_sigmaI/netI     0.067
_diffrn_reflns_theta_min     2.8
_diffrn_reflns_theta_max     27.5
_diffrn_reflns_theta_full     27.5
_diffrn_measured_fraction_theta_max     0.999
_diffrn_measured_fraction_theta_full     0.999
_diffrn_reflns_limit_h_min     -11
_diffrn_reflns_limit_h_max     10
_diffrn_reflns_limit_k_min     -12
_diffrn_reflns_limit_k_max     12
_diffrn_reflns_limit_l_min     -14
_diffrn_reflns_limit_l_max     14
_diffrn_standards_number     0
_diffrn_standards_interval_count     0
_diffrn_standards_interval_time     0
_diffrn_standards_decay_%     0
_reflns_number_total     2131
_reflns_number_gt     1575
_reflns_threshold_expression     I>2\s(I)
_refine_ls_structure_factor_coef     Fsqd
_refine_ls_matrix_type     full
_refine_ls_R_factor_all     0.065
_refine_ls_R_factor_gt     0.039
_refine_ls_wR_factor_gt     0.087
_refine_ls_wR_factor_ref     0.096
_refine_ls_goodness_of_fit_ref     1.04
_refine_ls_restrained_S_all     1.04
_refine_ls_number_reflns     2131
_refine_ls_number_parameters     112
_refine_ls_number_restraints     36
_refine_ls_hydrogen_treatment     constr
_refine_ls_weighting_scheme     calc
_refine_ls_weighting_details
         'calc w=1/[\s^2^(Fo^2^)+(0.0403P)^2^+0.5004P] where P=(Fo^2^+2Fc^2^)/3'
_atom_sites_solution_hydrogens     geom
_atom_sites_solution_primary     direct
_atom_sites_solution_secondary     difmap
_refine_ls_shift/su_max     0.001
_refine_ls_shift/su_mean     0.001
_refine_diff_density_max     0.54
_refine_diff_density_min     -0.99
_refine_ls_extinction_method     none
_refine_ls_extinction_coef     ?
loop_
    _atom_type_symbol
    _atom_type_description
    _atom_type_scat_dispersion_real
    _atom_type_scat_dispersion_imag
    _atom_type_scat_source
    'C' 'C' 0.0033 0.0016
                         'International Tables Vol C Tables 4.2.6.8 and 6.1.1.4'
    'H' 'H' 0.0000 0.0000
                         'International Tables Vol C Tables 4.2.6.8 and 6.1.1.4'
    'N' 'N' 0.0061 0.0033
                         'International Tables Vol C Tables 4.2.6.8 and 6.1.1.4'
    'Br' 'Br' -0.2901 2.4595
                         'International Tables Vol C Tables 4.2.6.8 and 6.1.1.4'
_computing_data_collection     'APEX2 (Bruker, 2008)'
_computing_cell_refinement     'SAINT (Bruker, 2008)'
_computing_data_reduction     'SAINT (Bruker, 2008)'
_computing_structure_solution     'SHELXS97 (Sheldrick, 2008)'
_computing_structure_refinement     'SHELXL97 (Sheldrick, 2008)'
_computing_molecular_graphics     'X-SEED (Barbour, 2001)'
_computing_publication_material     'publCIF (Westrip, 2009)'
loop_
    _atom_site_type_symbol
    _atom_site_label
    _atom_site_fract_x
    _atom_site_fract_y
    _atom_site_fract_z
    _atom_site_U_iso_or_equiv
    _atom_site_adp_type
    _atom_site_calc_flag
    _atom_site_refinement_flags
    _atom_site_occupancy
    _atom_site_disorder_assembly
    _atom_site_disorder_group
    Br Br1 0.46792(4) 0.59691(4) 0.76873(3) 0.02742(14) Uani d . 1 . .
    C C1 0.6432(4) 0.0488(4) 0.4669(3) 0.0194(7) Uani d . 1 . .
    H H1 0.7414 0.0823 0.4445 0.023 Uiso calc R 1 . .
    C C2 0.6148(4) 0.0331(3) 0.5895(3) 0.0194(7) Uani d . 1 . .
    H H2 0.6936 0.0558 0.6501 0.023 Uiso calc R 1 . .
    C C3 0.4712(4) -0.0158(3) 0.6230(3) 0.0188(7) Uani d . 1 . .
    C C4 0.4343(4) -0.0353(4) 0.7539(3) 0.0201(7) Uani d . 1 . .
    H H4A 0.3204 -0.0246 0.7615 0.024 Uiso calc PR 0.712(4) A 1
    H H4B 0.4631 -0.1287 0.7794 0.024 Uiso calc PR 0.712(4) A 1
    H H4C 0.4003 -0.1303 0.7649 0.024 Uiso calc PR 0.288(4) A 2
    H H4D 0.3452 0.0241 0.7714 0.024 Uiso calc PR 0.288(4) A 2
    N N1 0.5158(3) 0.0594(3) 0.8328(3) 0.0199(10) Uani d PGU 0.712(4) A 1
    C C5 0.4760(4) 0.1910(3) 0.8444(3) 0.0259(11) Uani d PGU 0.712(4) A 1
    H H5 0.3862 0.2336 0.8072 0.031 Uiso calc PR 0.712(4) A 1
    C C6 0.5862(4) 0.2513(2) 0.9182(3) 0.0270(13) Uani d PGU 0.712(4) A 1
    H H6 0.5875 0.3439 0.9421 0.032 Uiso calc PR 0.712(4) A 1
    N N2 0.6941(3) 0.1570(3) 0.9523(3) 0.0207(9) Uani d PGU 0.712(4) A 1
    C C7 0.6507(4) 0.0384(2) 0.8994(3) 0.0203(11) Uani d PGU 0.712(4) A 1
    C C8 0.7408(7) -0.0908(5) 0.9105(5) 0.0256(12) Uani d PU 0.712(4) A 1
    H H8A 0.8262 -0.0889 0.8549 0.038 Uiso calc PR 0.712(4) A 1
    H H8B 0.6714 -0.1673 0.8896 0.038 Uiso calc PR 0.712(4) A 1
    H H8C 0.7842 -0.1012 0.9941 0.038 Uiso calc PR 0.712(4) A 1
    N N1' 0.5677(9) -0.0057(8) 0.8456(6) 0.0199(10) Uani d PG 0.288 A 2
    C C5' 0.6581(11) -0.1058(6) 0.8950(8) 0.0259(11) Uani d PG 0.288 A 2
    H H5' 0.6480 -0.1998 0.8775 0.031 Uiso calc PR 0.288(4) A 2
    C C6' 0.7654(9) -0.0488(8) 0.9736(8) 0.0270(13) Uani d PG 0.288 A 2
    H H6' 0.8440 -0.0956 1.0211 0.032 Uiso calc PR 0.288(4) A 2
    N N2' 0.7413(9) 0.0865(7) 0.9728(7) 0.0207(9) Uani d PG 0.288 A 2
    C C7' 0.6192(10) 0.1132(6) 0.8937(7) 0.0203(11) Uani d PG 0.288 A 2
    C C8' 0.5509(19) 0.2515(14) 0.8644(14) 0.0256(12) Uani d P 0.288 A 2
    H H8'1 0.5473 0.3048 0.9392 0.038 Uiso calc PR 0.288(4) A 2
    H H8'2 0.4448 0.2412 0.8275 0.038 Uiso calc PR 0.288(4) A 2
    H H8'3 0.6162 0.2983 0.8074 0.038 Uiso calc PR 0.288(4) A 2
    C C9 0.8342(5) 0.1840(4) 1.0313(3) 0.0293(9) Uani d . 1 . .
    H H9A 0.8278 0.2755 1.0654 0.044 Uiso calc PR 0.712(4) A 1
    H H9B 0.9272 0.1770 0.9840 0.044 Uiso calc PR 0.712(4) A 1
    H H9C 0.8410 0.1175 1.0975 0.044 Uiso calc PR 0.712(4) A 1
    H H9D 0.7798 0.2715 1.0279 0.044 Uiso calc PR 0.288(4) A 2
    H H9E 0.9330 0.1919 0.9912 0.044 Uiso calc PR 0.288(4) A 2
    H H9F 0.8555 0.1577 1.1164 0.044 Uiso calc PR 0.288(4) A 2
loop_
    _atom_site_aniso_label
    _atom_site_aniso_U_11
    _atom_site_aniso_U_22
    _atom_site_aniso_U_33
    _atom_site_aniso_U_12
    _atom_site_aniso_U_13
    _atom_site_aniso_U_23
    Br1 0.0221(2) 0.0266(2) 0.0336(2) 0.00039(17) 0.00258(14) -0.00512(16)
    C1 0.0122(19) 0.0253(17) 0.0208(17) -0.0017(14) 0.0021(13) 0.0009(13)
    C2 0.016(2) 0.0235(18) 0.0183(17) 0.0002(14) -0.0025(13) -0.0002(13)
    C3 0.019(2) 0.0188(17) 0.0192(17) 0.0022(14) 0.0025(13) 0.0007(13)
    C4 0.013(2) 0.0275(18) 0.0194(17) -0.0009(14) -0.0008(13) 0.0010(13)
    N1 0.018(2) 0.025(2) 0.0168(18) -0.0023(17) 0.0016(16) 0.0014(17)
    C5 0.025(3) 0.030(3) 0.022(2) 0.008(2) 0.000(2) 0.000(2)
    C6 0.027(3) 0.026(3) 0.028(3) 0.006(2) 0.000(2) 0.002(2)
    N2 0.020(3) 0.025(2) 0.0164(19) -0.0032(18) 0.0019(16) 0.0007(17)
    C7 0.018(3) 0.023(3) 0.021(2) 0.000(2) 0.0055(18) 0.005(2)
    C8 0.021(3) 0.021(2) 0.034(3) 0.009(2) 0.000(2) 0.012(2)
    N1' 0.018(2) 0.025(2) 0.0168(18) -0.0023(17) 0.0016(16) 0.0014(17)
    C5' 0.025(3) 0.030(3) 0.022(2) 0.008(2) 0.000(2) 0.000(2)
    C6' 0.027(3) 0.026(3) 0.028(3) 0.006(2) 0.000(2) 0.002(2)
    N2' 0.020(3) 0.025(2) 0.0164(19) -0.0032(18) 0.0019(16) 0.0007(17)
    C7' 0.018(3) 0.023(3) 0.021(2) 0.000(2) 0.0055(18) 0.005(2)
    C8' 0.021(3) 0.021(2) 0.034(3) 0.009(2) 0.000(2) 0.012(2)
    C9 0.025(2) 0.034(2) 0.027(2) -0.0067(17) -0.0061(16) 0.0026(16)
loop_
    _geom_bond_atom_site_label_1
    _geom_bond_atom_site_label_2
    _geom_bond_site_symmetry_2
    _geom_bond_distance
    _geom_bond_publ_flag
    C1 C3 3_656 1.392(5) ?
    C1 C2 . 1.396(4) ?
    C1 H1 . 0.9500 ?
    C2 C3 . 1.391(5) ?
    C2 H2 . 0.9500 ?
    C3 C1 3_656 1.392(5) ?
    C3 C4 . 1.507(4) ?
    C4 N1 . 1.432(4) ?
    C4 N1' . 1.512(7) ?
    C4 H4A . 0.9900 ?
    C4 H4B . 0.9900 ?
    C4 H4C . 0.9900 ?
    C4 H4D . 0.9900 ?
    N1 C5 . 1.3500 ?
    N1 C7 . 1.3500 ?
    C5 C6 . 1.3500 ?
    C5 H5 . 0.9500 ?
    C6 N2 . 1.3500 ?
    C6 H6 . 0.9500 ?
    N2 C7 . 1.3500 ?
    N2 C9 . 1.468(4) ?
    C7 C8 . 1.492(5) ?
    C8 H8A . 0.9800 ?
    C8 H8B . 0.9800 ?
    C8 H8C . 0.9800 ?
    N1' C5' . 1.3500 ?
    N1' C7' . 1.3500 ?
    C5' C6' . 1.3500 ?
    C5' H5' . 0.9500 ?
    C6' N2' . 1.3500 ?
    C6' H6' . 0.9500 ?
    N2' C7' . 1.3500 ?
    N2' C9 . 1.384(7) ?
    C7' C8' . 1.513(15) ?
    C8' H8'1 . 0.9800 ?
    C8' H8'2 . 0.9800 ?
    C8' H8'3 . 0.9800 ?
    C9 H9A . 0.9800 ?
    C9 H9B . 0.9800 ?
    C9 H9C . 0.9800 ?
    C9 H9D . 0.9800 ?
    C9 H9E . 0.9800 ?
    C9 H9F . 0.9800 ?
loop_
    _geom_angle_atom_site_label_1
    _geom_angle_atom_site_label_2
    _geom_angle_atom_site_label_3
    _geom_angle_site_symmetry_1
    _geom_angle_site_symmetry_3
    _geom_angle
    _geom_angle_publ_flag
    C3 C1 C2 3_656 . 120.6(3) ?
    C3 C1 H1 3_656 . 119.7 ?
    C2 C1 H1 . . 119.7 ?
    C3 C2 C1 . . 120.1(3) ?
    C3 C2 H2 . . 120.0 ?
    C1 C2 H2 . . 120.0 ?
    C2 C3 C1 . 3_656 119.3(3) ?
    C2 C3 C4 . . 122.4(3) ?
    C1 C3 C4 3_656 . 118.3(3) ?
    N1 C4 C3 . . 112.1(3) ?
    C3 C4 N1' . . 115.1(4) ?
    N1 C4 H4A . . 109.2 ?
    C3 C4 H4A . . 109.2 ?
    N1' C4 H4A . . 129.4 ?
    N1 C4 H4B . . 109.2 ?
    C3 C4 H4B . . 109.2 ?
    H4A C4 H4B . . 107.9 ?
    C3 C4 H4C . . 108.5 ?
    N1' C4 H4C . . 108.5 ?
    C3 C4 H4D . . 108.5 ?
    N1' C4 H4D . . 108.5 ?
    H4C C4 H4D . . 107.5 ?
    C5 N1 C7 . . 108.0 ?
    C5 N1 C4 . . 124.6(3) ?
    C7 N1 C4 . . 127.2(3) ?
    N1 C5 C6 . . 108.0 ?
    N1 C5 H5 . . 126.0 ?
    C6 C5 H5 . . 126.0 ?
    N2 C6 C5 . . 108.0 ?
    N2 C6 H6 . . 126.0 ?
    C5 C6 H6 . . 126.0 ?
    C6 N2 C7 . . 108.0 ?
    C6 N2 C9 . . 124.4(3) ?
    C7 N2 C9 . . 127.6(3) ?
    N2 C7 N1 . . 108.0 ?
    N2 C7 C8 . . 125.2(3) ?
    N1 C7 C8 . . 126.8(3) ?
    C5' N1' C7' . . 108.0 ?
    C5' N1' C4 . . 121.6(6) ?
    C7' N1' C4 . . 130.4(6) ?
    C6' C5' N1' . . 108.0 ?
    C6' C5' H5' . . 126.0 ?
    N1' C5' H5' . . 126.0 ?
    C5' C6' N2' . . 108.0 ?
    C5' C6' H6' . . 126.0 ?
    N2' C6' H6' . . 126.0 ?
    C7' N2' C6' . . 108.0 ?
    C7' N2' C9 . . 124.8(6) ?
    C6' N2' C9 . . 126.8(6) ?
    N2' C7' N1' . . 108.0 ?
    N2' C7' C8' . . 126.2(8) ?
    N1' C7' C8' . . 125.8(8) ?
    C7' C8' H8'1 . . 109.5 ?
    C7' C8' H8'2 . . 109.5 ?
    H8'1 C8' H8'2 . . 109.5 ?
    C7' C8' H8'3 . . 109.5 ?
    H8'1 C8' H8'3 . . 109.5 ?
    H8'2 C8' H8'3 . . 109.5 ?
    N2 C9 H9A . . 109.5 ?
    N2 C9 H9B . . 109.5 ?
    H9A C9 H9B . . 109.5 ?
    N2 C9 H9C . . 109.5 ?
    H9A C9 H9C . . 109.5 ?
    H9B C9 H9C . . 109.5 ?
    N2' C9 H9D . . 109.5 ?
    N2' C9 H9E . . 109.5 ?
    H9D C9 H9E . . 109.5 ?
    N2' C9 H9F . . 109.5 ?
    H9D C9 H9F . . 109.5 ?
    H9E C9 H9F . . 109.5 ?
loop_
    _geom_torsion_atom_site_label_1
    _geom_torsion_atom_site_label_2
    _geom_torsion_atom_site_label_3
    _geom_torsion_atom_site_label_4
    _geom_torsion_site_symmetry_1
    _geom_torsion_site_symmetry_2
    _geom_torsion_site_symmetry_3
    _geom_torsion_site_symmetry_4
    _geom_torsion
    _geom_torsion_publ_flag
    C3 C1 C2 C3 3_656 . . . -0.1(6) ?
    C1 C2 C3 C1 . . . 3_656 0.1(6) ?
    C1 C2 C3 C4 . . . . 179.8(3) ?
    C2 C3 C4 N1 . . . . 30.3(5) ?
    C1 C3 C4 N1 3_656 . . . -150.0(3) ?
    C2 C3 C4 N1' . . . . -3.4(6) ?
    C1 C3 C4 N1' 3_656 . . . 176.3(4) ?
    C3 C4 N1 C5 . . . . 76.5(4) ?
    N1' C4 N1 C5 . . . . 178.8(8) ?
    C3 C4 N1 C7 . . . . -97.3(3) ?
    N1' C4 N1 C7 . . . . 4.9(7) ?
    C7 N1 C5 C6 . . . . 0.0 ?
    C4 N1 C5 C6 . . . . -174.8(3) ?
    N1 C5 C6 N2 . . . . 0.0 ?
    C5 C6 N2 C7 . . . . 0.0 ?
    C5 C6 N2 C9 . . . . 179.0(3) ?
    C6 N2 C7 N1 . . . . 0.0 ?
    C9 N2 C7 N1 . . . . -179.0(4) ?
    C6 N2 C7 C8 . . . . 178.0(4) ?
    C9 N2 C7 C8 . . . . -1.0(5) ?
    C5 N1 C7 N2 . . . . 0.0 ?
    C4 N1 C7 N2 . . . . 174.7(3) ?
    C5 N1 C7 C8 . . . . -177.9(4) ?
    C4 N1 C7 C8 . . . . -3.3(5) ?
    N1 C4 N1' C5' . . . . 170.1(11) ?
    C3 C4 N1' C5' . . . . -98.3(6) ?
    N1 C4 N1' C7' . . . . -9.2(5) ?
    C3 C4 N1' C7' . . . . 82.4(8) ?
    C7' N1' C5' C6' . . . . 0.0 ?
    C4 N1' C5' C6' . . . . -179.5(8) ?
    N1' C5' C6' N2' . . . . 0.0 ?
    C5' C6' N2' C7' . . . . 0.0 ?
    C5' C6' N2' C9 . . . . -173.4(8) ?
    C6' N2' C7' N1' . . . . 0.0 ?
    C9 N2' C7' N1' . . . . 173.5(8) ?
    C6' N2' C7' C8' . . . . 179.7(11) ?
    C9 N2' C7' C8' . . . . -6.8(12) ?
    C5' N1' C7' N2' . . . . 0.0 ?
    C4 N1' C7' N2' . . . . 179.4(8) ?
    C5' N1' C7' C8' . . . . -179.7(11) ?
    C4 N1' C7' C8' . . . . -0.3(12) ?
    C7' N2' C9 N2 . . . . 6.6(5) ?
    C6' N2' C9 N2 . . . . 179.0(11) ?
    C6 N2 C9 N2' . . . . 171.4(8) ?
    C7 N2 C9 N2' . . . . -9.8(7) ?
