# Supplementary material for: 1,1′,2,2′-Tetra­methyl-3,3′-(p-phenyl­enedimethyl­ene)diimidazol-1-ium dibromide
Source: Acta Crystallogr Sect E Struct Rep Online. 2009 Jul 11;65(Pt 8):o1828. doi: 10.1107/S1600536809026324 (PMC2977381; doi:10.1107/S1600536809026324)
Supplement: Supplementary file 2 [file e-65-o1828-Isup2.hkl]

# 
# h,k,l, Fc-squared, Fo-squared, sigma(Fo-squared) and status flag 
# 
data_I
_shelx_title '  P21/n' 
_shelx_refln_list_code          4 
_shelx_F_calc_maximum      202.31 
_exptl_crystal_F_000       460.00 
_reflns_d_resolution_high  0.7697 
 
loop_ 
 _symmetry_equiv_pos_as_xyz 
 'x, y, z' 
 '-x+1/2, y+1/2, -z+1/2' 
 '-x, -y, -z' 
 'x-1/2, -y-1/2, z-1/2' 
 
_cell_length_a     8.5689 
_cell_length_b     9.8617 
_cell_length_c    11.0272 
_cell_angle_alpha  90.000 
_cell_angle_beta   93.222 
_cell_angle_gamma  90.000 
 
_shelx_F_squared_multiplier     1.000 
 
loop_ 
 _refln_index_h 
 _refln_index_k 
 _refln_index_l 
 _refln_F_squared_calc 
 _refln_F_squared_meas 
 _refln_F_squared_sigma 
 _refln_observed_status 
   2   0   0    15444.23    14159.82    485.63 o 
   4   0   0     3600.57     3357.29    119.59 o 
   6   0   0     1106.29     1097.03     46.83 o 
   8   0   0        5.44      -44.32     71.53 o 
  10   0   0      598.40      774.17    121.01 o 
   1   1   0      113.28      102.08      8.13 o 
   2   1   0     2026.05     2081.10     64.14 o 
   3   1   0     5863.24     5586.54    372.56 o 
   4   1   0     2469.03     2353.96     84.92 o 
   5   1   0     1079.04      973.24     36.86 o 
   6   1   0     1534.01     1562.79     55.42 o 
   7   1   0        0.98       10.16     19.41 o 
   8   1   0      471.51      650.55     67.63 o 
   9   1   0       84.36      146.69     61.93 o 
  10   1   0      346.60      500.61     78.42 o 
  11   1   0       60.44       29.35     75.39 o 
   0   2   0    12052.48    11445.68    493.01 o 
   1   2   0      226.33      203.57     17.38 o 
   2   2   0     2096.58     2172.37     60.29 o 
   3   2   0     1314.58     1179.75     46.42 o 
   4   2   0      486.71      457.17     21.88 o 
   5   2   0     5624.69     5406.91    267.77 o 
   6   2   0       53.62       86.93     22.11 o 
   7   2   0     2280.17     2274.83     78.10 o 
   8   2   0      102.92       86.27     61.41 o 
   9   2   0     1440.31     1613.45    103.77 o 
  10   2   0      179.47      377.41     74.33 o 
   1   3   0     6143.20     6057.95    209.80 o 
   2   3   0     5872.43     6188.83    168.15 o 
   3   3   0      195.43      263.12     15.60 o 
   4   3   0     2917.12     2827.58    103.29 o 
   5   3   0        3.58        1.06     11.11 o 
   6   3   0     3377.10     3250.44    132.20 o 
   7   3   0      115.64       53.95     13.70 o 
   8   3   0     3130.20     3091.21    130.93 o 
   9   3   0       84.17      122.19     95.65 o 
  10   3   0     1279.60     1446.11    153.85 o 
   0   4   0     2069.91     1879.86     85.40 o 
   1   4   0       21.30       11.38      7.40 o 
   2   4   0      822.87      656.00     23.26 o 
   3   4   0       12.44       41.60      8.47 o 
   4   4   0     2529.14     2402.71     68.76 o 
   5   4   0     1212.17     1102.86     49.84 o 
   6   4   0      405.87      479.75     30.01 o 
   7   4   0     1084.65     1129.42    121.54 o 
   8   4   0        1.77      -18.90     34.20 o 
   9   4   0      154.60      182.93     99.14 o 
  10   4   0       59.34      149.67    105.60 o 
   1   5   0    10627.35    10259.81    735.51 o 
   2   5   0     1755.73     1788.24     52.91 o 
   3   5   0     5896.63     6074.31    166.49 o 
   4   5   0      339.63      390.96     28.85 o 
   5   5   0     1064.94     1052.20     49.59 o 
   6   5   0        3.48       -9.55     40.85 o 
   7   5   0       49.84       95.02     49.57 o 
   8   5   0      192.07      219.08     29.05 o 
   9   5   0       93.52      250.46    102.46 o 
  10   5   0       45.06       38.81    107.77 o 
   0   6   0     4097.93     4089.44    182.03 o 
   1   6   0      729.71      742.21     30.81 o 
   2   6   0     2584.27     2631.00     75.60 o 
   3   6   0     1276.81     1320.06     42.82 o 
   4   6   0     1842.85     1815.16     70.93 o 
   5   6   0      262.65      317.93     27.31 o 
   6   6   0       22.79       34.64     21.58 o 
   7   6   0      657.90      685.46     45.20 o 
   8   6   0       49.55       65.23     26.77 o 
   9   6   0      492.28      603.65     45.41 o 
   1   7   0      857.23      853.84     36.09 o 
   2   7   0       83.19       82.60     17.08 o 
   3   7   0      352.39      310.47     22.93 o 
   4   7   0     1499.19     1506.93     65.03 o 
   5   7   0      132.07      169.90     75.19 o 
   6   7   0     1545.14     1690.04     87.21 o 
   7   7   0       21.27       -8.44     31.75 o 
   8   7   0      767.68      759.33     49.18 o 
   9   7   0       31.83       10.57     32.48 o 
   0   8   0        1.40       13.55     23.99 o 
   1   8   0     1001.85     1016.17     43.26 o 
   2   8   0      197.76      241.54     20.38 o 
   3   8   0     1569.00     1571.65     52.35 o 
   4   8   0       13.63        7.12     22.44 o 
   5   8   0     1197.20     1103.07     92.40 o 
   6   8   0       55.42       41.03     26.56 o 
   7   8   0     1403.95     1402.02     69.62 o 
   8   8   0       24.12       36.82     38.31 o 
   1   9   0     1422.51     1448.45     51.29 o 
   2   9   0       69.39       57.92     19.72 o 
   3   9   0      506.86      516.60     28.53 o 
   4   9   0      304.42      397.95     59.27 o 
   5   9   0      216.05      217.31     60.90 o 
   6   9   0      389.85      392.77     47.94 o 
   7   9   0       45.00       35.40     30.79 o 
   0  10   0     1078.52     1216.34     76.82 o 
   1  10   0       21.23       10.81     22.81 o 
   2  10   0     1216.98     1168.62     47.09 o 
   3  10   0      150.92      139.70     32.28 o 
   4  10   0     1073.81      933.51     55.12 o 
   5  10   0      101.70       79.83     47.46 o 
   6  10   0      102.66      111.06     58.33 o 
   1  11   0     1336.77     1345.14     54.34 o 
   2  11   0       30.51        2.43     25.89 o 
   3  11   0      243.58      242.36     38.09 o 
   4  11   0      153.75      139.41     97.05 o 
   5  11   0       98.77      130.37     38.43 o 
   0  12   0      180.75      127.97     41.41 o 
   1  12   0       15.76        8.40     29.53 o 
   2  12   0      128.91       48.00     61.54 o 
   3  12   0       75.28       62.40     39.98 o 
 -11   0   1      547.62      687.22    123.92 o 
  -9   0   1     1748.96     1971.94    161.46 o 
  -7   0   1     3456.53     4015.76    256.93 o 
  -5   0   1     8105.29     8768.96    307.22 o 
  -3   0   1     9905.51     9605.13    334.62 o 
  -1   0   1      422.11      411.97     14.00 o 
   1   0   1      197.23      155.78     19.80 o 
   3   0   1     1640.06     1450.81     88.28 o 
   5   0   1     4368.65     3674.73    131.81 o 
   7   0   1     6410.04     6523.58    401.41 o 
   9   0   1     1672.08     1944.39    166.18 o 
  11   0   1      344.31      385.68    124.14 o 
 -11   1   1      138.50      126.34     74.19 o 
 -10   1   1      875.15     1098.77     91.09 o 
  -9   1   1        7.38       21.88     55.16 o 
  -8   1   1     1929.34     2230.71    117.86 o 
  -7   1   1       41.54       41.78     13.91 o 
  -6   1   1     2178.41     2117.43     71.60 o 
  -5   1   1      452.25      486.85     81.21 o 
  -4   1   1      743.33      410.09    136.57 o 
  -3   1   1     1181.29     1100.32     38.29 o 
  -2   1   1     7208.53     7572.44    188.50 o 
  -1   1   1      219.43      289.67     13.02 o 
   0   1   1      185.56      164.23      5.71 o 
   1   1   1     4778.11     4443.66    155.28 o 
   2   1   1       17.00       21.69     14.01 o 
   3   1   1     3629.60     3447.41    104.71 o 
   4   1   1     2487.98     2256.99     75.36 o 
   5   1   1      437.84      417.32     22.82 o 
   6   1   1     1666.33     1664.76     58.64 o 
   7   1   1      166.47      155.42     15.28 o 
   8   1   1     1239.29     1333.63     92.34 o 
   9   1   1      151.35      185.16     66.03 o 
  10   1   1      797.39      903.93     92.97 o 
  11   1   1      123.68      137.13     80.32 o 
 -10   2   1      170.05      203.94     99.04 o 
  -9   2   1        9.48       73.35     55.47 o 
  -8   2   1       82.47       86.14     23.91 o 
  -7   2   1      617.29      659.00    104.46 o 
  -6   2   1      896.28      633.83    168.83 o 
  -5   2   1     1769.41     1733.17     59.04 o 
  -4   2   1     2607.27     2403.21     88.89 o 
  -3   2   1      948.24      925.24     37.68 o 
  -2   2   1     7218.92     7275.52    148.18 o 
  -1   2   1      599.91      667.47     21.17 o 
   0   2   1    13066.21    12869.17    400.81 o 
   1   2   1      885.25      809.19     50.44 o 
   2   2   1    16563.12    16157.60    558.59 o 
   3   2   1      774.70      807.01     29.93 o 
   4   2   1     4911.12     4540.38    139.69 o 
   5   2   1      545.80      493.62     57.20 o 
   6   2   1      830.87      789.38     43.77 o 
   7   2   1      492.53      502.75     47.56 o 
   8   2   1      188.18      205.23     57.12 o 
   9   2   1      226.58      294.66     67.59 o 
  10   2   1       21.46       86.62     71.30 o 
 -10   3   1       10.39        3.84     95.90 o 
  -9   3   1      328.49      386.43     98.98 o 
  -8   3   1      136.61      169.01     87.23 o 
  -7   3   1      128.20      190.87     59.99 o 
  -6   3   1      107.61      103.83     26.17 o 
  -5   3   1      650.86      678.81     45.79 o 
  -4   3   1      479.33      539.73     41.98 o 
  -3   3   1     6121.83     6276.32    219.63 o 
  -2   3   1      446.54      521.58     18.84 o 
  -1   3   1    20392.09    21706.15    548.92 o 
   0   3   1     3002.45     3000.86     98.21 o 
   1   3   1     7140.97     6631.49    193.77 o 
   2   3   1       30.54       23.88      5.63 o 
   3   3   1     6028.48     5778.42    204.44 o 
   4   3   1       14.81       18.84     10.99 o 
   5   3   1     1670.00     1709.81     68.27 o 
   6   3   1     1023.13     1015.59     47.35 o 
   7   3   1      118.93      127.94     17.37 o 
   8   3   1      163.93      256.41     94.31 o 
   9   3   1      151.75      160.64     96.88 o 
  10   3   1       28.01      175.88    106.61 o 
 -10   4   1      103.61      244.77    104.59 o 
  -9   4   1      915.13      798.73    119.69 o 
  -8   4   1       30.85       34.13     20.72 o 
  -7   4   1     1512.08     1391.61     63.60 o 
  -6   4   1      419.67      499.48     34.01 o 
  -5   4   1     2564.68     2334.18     68.38 o 
  -4   4   1      618.88      555.51     22.58 o 
  -3   4   1     1585.08     1519.45     45.38 o 
  -2   4   1     2186.23     2245.69     63.69 o 
  -1   4   1      591.43      603.44     23.82 o 
   0   4   1     3257.28     2989.47     98.39 o 
   1   4   1       28.59       61.03      7.96 o 
   2   4   1     3359.73     2972.55     83.09 o 
   3   4   1     1793.80     1892.76     54.73 o 
   4   4   1      929.04      948.62     42.90 o 
   5   4   1      821.97      806.09     54.48 o 
   6   4   1      388.84      372.04     26.79 o 
   7   4   1      949.18      932.45     48.40 o 
   8   4   1       15.87        4.05     13.61 o 
   9   4   1      416.61      481.62    110.70 o 
  10   4   1        1.60       73.43    104.23 o 
 -10   5   1      829.21      942.50    134.15 o 
  -9   5   1       19.15       18.77     25.65 o 
  -8   5   1     1316.25     1374.03     66.25 o 
  -7   5   1       67.09       51.49     22.80 o 
  -6   5   1     4732.82     4737.05    172.34 o 
  -5   5   1       48.03       65.02     44.45 o 
  -4   5   1     3176.61     3216.49     91.52 o 
  -3   5   1        8.37       18.48     10.62 o 
  -2   5   1     2116.29     2276.35     65.91 o 
  -1   5   1      617.68      566.69     25.11 o 
   0   5   1        1.99       -1.48      9.33 o 
   1   5   1      291.19      349.40     16.73 o 
   2   5   1      653.59      647.75     25.09 o 
   3   5   1      110.86      109.25     10.75 o 
   4   5   1     3184.22     3217.56     90.76 o 
   5   5   1      160.15      209.24     26.86 o 
   6   5   1     2324.70     2123.60     86.24 o 
   7   5   1       14.97       28.14     20.47 o 
   8   5   1     2768.43     2674.49    107.74 o 
   9   5   1       83.73       54.08    102.84 o 
  10   5   1      921.64      893.46    136.78 o 
  -9   6   1      483.01      508.81     64.23 o 
  -8   6   1       68.04       61.41     27.43 o 
  -7   6   1     1330.22     1286.94     63.30 o 
  -6   6   1       22.90       27.41     32.20 o 
  -5   6   1     1129.28     1103.56     52.71 o 
  -4   6   1      326.06      370.46     20.05 o 
  -3   6   1     1657.79     1701.90     52.75 o 
  -2   6   1     2225.06     2323.22     68.33 o 
  -1   6   1      700.36      700.50     30.50 o 
   0   6   1     1139.86     1158.07     34.27 o 
   1   6   1      128.20      110.03     14.01 o 
   2   6   1      344.11      323.48     32.24 o 
   3   6   1      370.07      349.69     25.35 o 
   4   6   1      461.89      494.07     32.67 o 
   5   6   1     1041.18      995.47     49.61 o 
   6   6   1       68.94       84.25     31.91 o 
   7   6   1      932.30      939.29     52.61 o 
   8   6   1       79.08      104.86     27.59 o 
   9   6   1      445.03      459.10    114.35 o 
  -9   7   1       55.15       91.32     34.14 o 
  -8   7   1      171.24      224.89     93.91 o 
  -7   7   1      286.74      335.46     37.89 o 
  -6   7   1      540.16      555.70     38.08 o 
  -5   7   1      431.29      450.31     33.28 o 
  -4   7   1      120.51      143.28     22.40 o 
  -3   7   1      508.97      533.52     26.10 o 
  -2   7   1       70.09       77.27     15.15 o 
  -1   7   1     2968.56     3017.00     98.37 o 
   0   7   1        0.50       11.93     22.03 o 
   1   7   1     3118.88     3117.57    112.96 o 
   2   7   1      111.68      104.00     15.13 o 
   3   7   1     3066.21     3055.75     88.81 o 
   4   7   1      754.68      780.34     43.15 o 
   5   7   1     1556.39     1481.20     65.77 o 
   6   7   1      361.92      407.98     33.84 o 
   7   7   1      106.93       81.76     27.63 o 
   8   7   1      490.47      524.27     42.31 o 
   9   7   1       23.09       55.32     32.55 o 
  -8   8   1       50.85       67.43     32.65 o 
  -7   8   1       26.73       74.58     60.12 o 
  -6   8   1        3.20        4.72     69.90 o 
  -5   8   1        1.24        2.02     24.12 o 
  -4   8   1     1521.17     1538.95     82.58 o 
  -3   8   1      167.76      193.29     20.25 o 
  -2   8   1     3703.01     3780.32    108.65 o 
  -1   8   1       13.43       13.90     17.12 o 
   0   8   1     3321.96     3675.16    119.32 o 
   1   8   1       15.93       15.64     16.29 o 
   2   8   1     3336.28     3329.73     96.90 o 
   3   8   1      176.10      209.29     35.20 o 
   4   8   1     1073.46     1078.50     67.26 o 
   5   8   1      137.05      101.44     26.09 o 
   6   8   1      478.90      529.78     40.13 o 
   7   8   1       56.66       53.05     29.26 o 
   8   8   1       20.38      198.86    105.88 o 
  -7   9   1        0.64       16.83     31.51 o 
  -6   9   1      655.99      634.79     45.27 o 
  -5   9   1      124.48       94.34     29.18 o 
  -4   9   1      942.77      877.56     50.78 o 
  -3   9   1      166.19      177.66     22.32 o 
  -2   9   1      302.32      287.07     24.10 o 
  -1   9   1      791.83      844.41     41.94 o 
   0   9   1       42.37       59.69     21.84 o 
   1   9   1      894.67      929.11     39.70 o 
   2   9   1       71.60       46.02     26.14 o 
   3   9   1      521.90      549.47     39.01 o 
   4   9   1      176.91      138.13     28.62 o 
   5   9   1       86.32      133.57     30.15 o 
   6   9   1      258.89      263.50     35.78 o 
   7   9   1       52.07       45.33     48.84 o 
  -6  10   1        3.45       16.43     32.98 o 
  -5  10   1      639.58      625.82     46.33 o 
  -4  10   1      157.81      175.46     33.42 o 
  -3  10   1      585.06      595.45     43.95 o 
  -2  10   1      226.12      236.26     27.21 o 
  -1  10   1      118.14      159.25     43.77 o 
   0  10   1      161.73      159.77     37.03 o 
   1  10   1       38.03        6.97     22.17 o 
   2  10   1      204.75      194.36     25.23 o 
   3  10   1      482.31      447.57     38.92 o 
   4  10   1       55.23       29.74     29.46 o 
   5  10   1      796.96      710.37     48.80 o 
   6  10   1        3.97       -2.10     32.28 o 
  -5  11   1      136.58       71.78     35.57 o 
  -4  11   1      689.87      612.56     47.98 o 
  -3  11   1      355.65      367.34     41.55 o 
  -2  11   1      403.71      413.10     32.80 o 
  -1  11   1      537.07      493.99     34.18 o 
   0  11   1       19.74       31.22     28.56 o 
   1  11   1      244.72      239.67     42.50 o 
   2  11   1       24.39       27.60     33.39 o 
   3  11   1      127.87      140.33     35.78 o 
   4  11   1      181.19      225.74     37.92 o 
   5  11   1       27.06       40.43     36.51 o 
  -3  12   1       25.59       51.55     39.57 o 
  -2  12   1      221.03      158.88    100.65 o 
  -1  12   1       46.09       57.72     30.62 o 
   0  12   1      403.08      398.34     35.75 o 
   1  12   1       14.62      -15.16     30.33 o 
   2  12   1      573.72      644.13     52.33 o 
   3  12   1       72.61       66.31     39.13 o 
 -10   0   2      394.51      476.72    100.90 o 
  -8   0   2      123.60      127.73     67.26 o 
  -6   0   2      150.73      315.63     52.60 o 
  -4   0   2     3565.36     4068.56    150.76 o 
  -2   0   2    40931.27    41246.14   1242.47 o 
   0   0   2     3972.31     3754.72    142.72 o 
   2   0   2    16114.14    13740.55   1256.11 o 
   4   0   2     9092.54     8589.72    486.01 o 
   6   0   2      439.66      342.44     57.46 o 
   8   0   2       79.97      118.34     82.35 o 
  10   0   2       11.60      -84.32     99.55 o 
 -11   1   2      361.74      484.84     88.73 o 
 -10   1   2      106.46      184.61     63.27 o 
  -9   1   2      471.91      699.19     69.90 o 
  -8   1   2     1133.34     1322.79     84.81 o 
  -7   1   2       14.30       43.49     43.76 o 
  -6   1   2     1569.93     1647.72     84.46 o 
  -5   1   2       95.29       90.07     11.90 o 
  -4   1   2     1523.55     1609.36     38.89 o 
  -3   1   2     1059.61     1050.61     23.76 o 
  -2   1   2       34.82       44.92      5.75 o 
  -1   1   2     1832.92     1972.58     36.78 o 
   0   1   2      192.65      203.02      7.51 o 
   1   1   2    13266.07    12736.86    745.63 o 
   2   1   2     1449.82     1344.17     64.37 o 
   3   1   2     2222.44     1892.23     89.04 o 
   4   1   2      995.29      898.38     55.27 o 
   5   1   2     2710.26     2588.60     87.70 o 
   6   1   2      973.37      926.76     49.67 o 
   7   1   2     1393.50     1429.72     91.19 o 
   8   1   2      937.27      983.99     82.05 o 
   9   1   2      237.16      196.57     69.35 o 
  10   1   2      329.69      324.28     80.39 o 
 -10   2   2        4.99      -31.88     89.12 o 
  -9   2   2     1229.58     1399.60    135.85 o 
  -8   2   2       19.12       25.67     16.16 o 
  -7   2   2     4128.56     3930.70    159.99 o 
  -6   2   2       98.07      114.14     17.00 o 
  -5   2   2     4162.26     3789.34    137.01 o 
  -4   2   2      556.49      566.97     22.18 o 
  -3   2   2     4591.39     4556.25    100.44 o 
  -2   2   2     1724.26     1828.65     41.37 o 
  -1   2   2     8460.40     8631.92    156.98 o 
   0   2   2     2693.49     2370.67    167.16 o 
   1   2   2        5.49        8.45      3.63 o 
   2   2   2     3127.32     2834.52    114.30 o 
   3   2   2      746.40      686.88     27.44 o 
   4   2   2      479.84      554.64     42.23 o 
   5   2   2      541.28      519.25     26.24 o 
   6   2   2        5.91        8.75     13.20 o 
   7   2   2     2068.22     1968.92     70.05 o 
   8   2   2      673.24      688.08     72.70 o 
   9   2   2     1566.16     1504.98    105.53 o 
  10   2   2       31.41       92.66    118.60 o 
 -10   3   2      498.68      633.81    112.04 o 
  -9   3   2       33.70       60.14     84.66 o 
  -8   3   2     1543.01     1562.41    121.09 o 
  -7   3   2        1.49       -8.66     21.00 o 
  -6   3   2     3059.97     3126.21    117.33 o 
  -5   3   2      415.42      463.17     20.06 o 
  -4   3   2     7149.46     7144.79    164.38 o 
  -3   3   2     1542.66     1748.26     38.06 o 
  -2   3   2     2030.66     2027.52     52.77 o 
  -1   3   2      444.95      486.15     13.83 o 
   0   3   2     1159.31     1169.79     27.03 o 
   1   3   2      458.36      435.64     22.35 o 
   2   3   2      167.41      141.73     16.15 o 
   3   3   2      345.51      365.88     22.44 o 
   4   3   2     3707.47     3521.29    127.83 o 
   5   3   2       66.64       52.52     41.36 o 
   6   3   2     5065.80     4676.71    208.73 o 
   7   3   2      496.01      485.01     31.09 o 
   8   3   2     1741.99     1553.74    102.00 o 
   9   3   2       88.59      132.00    100.47 o 
  10   3   2      643.85      867.71    132.14 o 
 -10   4   2      137.82      287.48    102.99 o 
  -9   4   2      647.84      664.52     46.68 o 
  -8   4   2      114.22      162.33     41.66 o 
  -7   4   2      917.78      882.18     47.79 o 
  -6   4   2        1.20       11.50     11.57 o 
  -5   4   2     1122.33     1057.18     34.24 o 
  -4   4   2       59.95       72.60     14.70 o 
  -3   4   2     2309.00     2326.83     86.41 o 
  -2   4   2     3387.28     3545.05     84.69 o 
  -1   4   2      454.28      469.49     12.98 o 
   0   4   2     3391.93     3364.17     73.70 o 
   1   4   2      294.58      335.42     31.30 o 
   2   4   2     5311.78     5011.96    137.63 o 
   3   4   2      173.24      207.28     25.07 o 
   4   4   2     2978.37     2712.91    109.47 o 
   5   4   2      306.76      371.70     39.40 o 
   6   4   2     1192.96     1128.27     53.39 o 
   7   4   2      206.19      226.47     52.37 o 
   8   4   2      330.20      219.15     44.50 o 
   9   4   2      886.97      909.86    128.82 o 
  10   4   2       32.64       91.41    105.45 o 
 -10   5   2       11.20       42.85     99.73 o 
  -9   5   2      461.28      448.02     37.65 o 
  -8   5   2        0.25       27.07     24.00 o 
  -7   5   2        2.04       16.52     21.11 o 
  -6   5   2      141.15      196.17     23.97 o 
  -5   5   2      530.02      548.94     52.83 o 
  -4   5   2      119.27      128.81     20.64 o 
  -3   5   2     2729.59     2762.73     79.29 o 
  -2   5   2      302.92      387.08     18.46 o 
  -1   5   2     5225.42     5382.84    117.55 o 
   0   5   2      127.31      158.38      7.94 o 
   1   5   2    10543.94    10148.60    275.93 o 
   2   5   2       29.57       64.16     11.18 o 
   3   5   2     3790.50     3525.82     98.96 o 
   4   5   2      101.82      131.33     18.15 o 
   5   5   2     1839.15     1815.68     73.95 o 
   6   5   2      644.96      619.43     60.15 o 
   7   5   2       70.21       44.94     22.71 o 
   8   5   2        0.91      -22.60     53.16 o 
   9   5   2        2.19       95.25    101.39 o 
  10   5   2       38.92      100.55    111.17 o 
  -9   6   2      161.01      227.24     35.28 o 
  -8   6   2      265.27      327.16     57.76 o 
  -7   6   2      202.06      237.84     29.89 o 
  -6   6   2      127.81      176.55     29.25 o 
  -5   6   2      758.93      729.42     41.93 o 
  -4   6   2      806.49      762.66     31.43 o 
  -3   6   2      204.36      237.65     20.48 o 
  -2   6   2     2643.28     2654.08     77.67 o 
  -1   6   2       10.58       24.43      8.81 o 
   0   6   2     3874.19     3834.24     96.25 o 
   1   6   2       33.75       62.59     12.01 o 
   2   6   2     3432.33     3320.12     94.48 o 
   3   6   2      296.37      301.40     16.89 o 
   4   6   2     1301.96     1235.38     55.01 o 
   5   6   2     2108.75     2025.47     82.09 o 
   6   6   2     1405.15     1338.65     66.05 o 
   7   6   2      719.49      703.79     77.12 o 
   8   6   2       39.39       57.04     33.68 o 
   9   6   2       24.39      -19.93    100.73 o 
  -9   7   2      108.13      149.24    125.28 o 
  -8   7   2     1028.22      984.00     58.87 o 
  -7   7   2       20.84       11.95     40.16 o 
  -6   7   2     2111.58     2012.30     85.45 o 
  -5   7   2        3.12      -10.46     21.40 o 
  -4   7   2     2123.53     2126.80     67.25 o 
  -3   7   2      376.17      402.58     22.68 o 
  -2   7   2     1083.92     1150.54     41.14 o 
  -1   7   2      468.79      480.89     19.43 o 
   0   7   2      365.21      360.98     16.29 o 
   1   7   2      724.00      675.47     58.71 o 
   2   7   2       86.38      123.55     15.76 o 
   3   7   2      298.45      324.20     29.63 o 
   4   7   2       70.48      109.74     22.30 o 
   5   7   2       70.42      108.98     24.29 o 
   6   7   2      282.08      275.40     30.45 o 
   7   7   2        5.88        8.91     26.99 o 
   8   7   2      788.77      885.62    113.86 o 
   9   7   2        2.66        0.88    107.84 o 
  -8   8   2        0.48       16.00     31.71 o 
  -7   8   2     1027.87     1042.07     96.07 o 
  -6   8   2      103.47      118.31     29.77 o 
  -5   8   2     1783.76     1911.65     81.95 o 
  -4   8   2       87.28      121.57     19.67 o 
  -3   8   2     1752.35     1748.18     57.77 o 
  -2   8   2       13.45       28.32     17.76 o 
  -1   8   2      191.55      207.96     15.22 o 
   0   8   2      219.54      261.88     22.69 o 
   1   8   2       20.67       -0.76     16.68 o 
   2   8   2       32.35       78.05     17.31 o 
   3   8   2      307.51      329.99     29.34 o 
   4   8   2       72.35       81.13     24.71 o 
   5   8   2     2213.22     1913.62     81.45 o 
   6   8   2        0.78       13.47     25.88 o 
   7   8   2      963.53      968.86     57.36 o 
   8   8   2        8.37       43.95     48.03 o 
  -7   9   2        3.70       -6.20     32.02 o 
  -6   9   2      453.67      454.62     40.94 o 
  -5   9   2       48.71       41.85     42.97 o 
  -4   9   2      415.09      413.75     36.53 o 
  -3   9   2      607.30      607.27     50.24 o 
  -2   9   2      571.57      601.46     31.00 o 
  -1   9   2      922.74      917.11     44.25 o 
   0   9   2      303.10      283.79     26.15 o 
   1   9   2     1180.88     1216.32     46.10 o 
   2   9   2      181.48      207.03     22.09 o 
   3   9   2     1296.21     1207.04     59.04 o 
   4   9   2       44.62       31.53     26.42 o 
   5   9   2      506.50      475.76     64.29 o 
   6   9   2      208.56      181.47     54.26 o 
   7   9   2       17.91        0.62     31.87 o 
  -6  10   2       27.34       26.55     35.09 o 
  -5  10   2       34.82       79.47     81.03 o 
  -4  10   2      149.41      145.32     33.59 o 
  -3  10   2       28.76       17.23     23.13 o 
  -2  10   2      731.65      728.77     47.21 o 
  -1  10   2       84.98       81.73     23.68 o 
   0  10   2     1773.10     1816.85     69.55 o 
   1  10   2        0.07        3.11     22.50 o 
   2  10   2     1384.90     1362.33     66.23 o 
   3  10   2       18.49        3.75     29.70 o 
   4  10   2      568.15      587.30     44.22 o 
   5  10   2       45.01       57.36     32.08 o 
   6  10   2      309.63      263.57     44.77 o 
  -5  11   2       10.63      -22.67     60.74 o 
  -4  11   2       28.92       47.14     36.00 o 
  -3  11   2      664.51      676.21     64.77 o 
  -2  11   2       70.70       63.16     26.61 o 
  -1  11   2      617.53      620.07     65.63 o 
   0  11   2       34.25       31.17     38.72 o 
   1  11   2      902.69      968.99     69.27 o 
   2  11   2       58.75       57.99     34.48 o 
   3  11   2     1017.60      995.84     59.84 o 
   4  11   2       88.03      130.70     36.83 o 
   5  11   2      487.50      519.82     46.00 o 
  -3  12   2      379.44      361.52    124.18 o 
  -2  12   2      155.46      127.26     40.24 o 
  -1  12   2      121.47       65.81     30.28 o 
   0  12   2      127.70      141.08     31.66 o 
   1  12   2        2.31       -1.19     52.36 o 
   2  12   2      117.91       98.48     65.00 o 
   3  12   2       29.99       20.19     38.68 o 
 -11   0   3       75.18       76.17     90.37 o 
  -9   0   3      576.90      941.60    105.00 o 
  -7   0   3     3190.17     3779.98    237.84 o 
  -5   0   3     7395.46     7254.64    279.74 o 
  -3   0   3     9022.46     8921.18    240.78 o 
  -1   0   3    25571.34    26352.38    791.10 o 
   1   0   3      110.18      101.76     12.67 o 
   3   0   3     1901.66     1858.52    109.73 o 
   5   0   3     2617.41     2519.59     93.22 o 
   7   0   3      564.57      561.89     89.50 o 
   9   0   3     1271.82     1403.13    149.88 o 
 -10   1   3      696.18      872.93     78.60 o 
  -9   1   3      260.74      309.17     94.60 o 
  -8   1   3     1534.88     1879.82    100.53 o 
  -7   1   3       21.76       30.33     34.15 o 
  -6   1   3     2793.31     3034.68    135.67 o 
  -5   1   3       42.41       39.48      8.68 o 
  -4   1   3     5942.45     6188.61    128.06 o 
  -3   1   3      345.59      377.71     10.85 o 
  -2   1   3       30.00       49.20      4.96 o 
  -1   1   3    10869.69    10878.86    232.62 o 
   0   1   3      338.28      316.08     10.05 o 
   1   1   3     5132.39     5017.94    183.00 o 
   2   1   3      223.80      238.62     19.36 o 
   3   1   3     1933.65     1768.83     67.01 o 
   4   1   3      607.91      584.16     56.37 o 
   5   1   3     1116.63     1101.52     59.19 o 
   6   1   3     2362.18     2164.19     73.77 o 
   7   1   3       23.72       26.37     49.97 o 
   8   1   3     2070.60     1916.77    136.48 o 
   9   1   3        3.19       55.48     68.26 o 
  10   1   3      759.69      716.93     92.16 o 
 -10   2   3      792.60      991.56    120.96 o 
  -9   2   3      157.68      261.29     58.42 o 
  -8   2   3       61.53      122.08     25.06 o 
  -7   2   3      230.13      283.10     32.97 o 
  -6   2   3       32.01       55.33     11.53 o 
  -5   2   3      289.91      272.41     19.33 o 
  -4   2   3     1528.46     1441.34     64.03 o 
  -3   2   3      394.63      345.13     11.44 o 
  -2   2   3     4195.63     4352.11     87.72 o 
  -1   2   3     1236.30     1233.74     50.58 o 
   0   2   3     8522.34     8367.83    236.18 o 
   1   2   3      272.19      372.79     17.60 o 
   2   2   3     5519.61     5186.98    145.27 o 
   3   2   3      236.85      279.17     15.95 o 
   4   2   3     5077.39     4266.92    425.05 o 
   5   2   3      179.55      219.20     38.49 o 
   6   2   3     2234.00     2121.96    134.09 o 
   7   2   3       87.51       86.78     50.26 o 
   8   2   3      127.68       88.73     61.32 o 
   9   2   3      135.43      136.07    117.54 o 
  10   2   3       48.01      -28.23     72.57 o 
 -10   3   3        4.52      123.08     88.03 o 
  -9   3   3      642.65      670.51     93.24 o 
  -8   3   3        3.43       -0.01     14.74 o 
  -7   3   3      177.34      207.34     30.32 o 
  -6   3   3      175.01      236.86     24.20 o 
  -5   3   3      231.01      251.24     11.02 o 
  -4   3   3      410.44      401.64     14.01 o 
  -3   3   3     1417.22     1267.25     29.14 o 
  -2   3   3       11.06       13.30      4.94 o 
  -1   3   3     5312.55     5656.92    123.99 o 
   0   3   3      420.44      431.84     22.69 o 
   1   3   3    10418.57    10266.01    206.72 o 
   2   3   3      366.11      428.95     31.50 o 
   3   3   3     6825.81     6505.29    181.92 o 
   4   3   3     1349.76     1319.85     54.61 o 
   5   3   3     1730.46     1578.08     56.89 o 
   6   3   3        2.30       -4.30     21.74 o 
   7   3   3      713.34      683.47     62.26 o 
   8   3   3       93.46        1.96     57.63 o 
   9   3   3       99.83      141.98     97.93 o 
  10   3   3       51.33       82.40    105.05 o 
 -10   4   3       97.15      137.55     91.77 o 
  -9   4   3      973.80      926.17     55.00 o 
  -8   4   3       12.96       37.41     55.50 o 
  -7   4   3     2162.87     2103.78     85.97 o 
  -6   4   3        3.43        0.21     10.28 o 
  -5   4   3     2466.48     2463.70     60.32 o 
  -4   4   3     1308.43     1385.38     32.35 o 
  -3   4   3     1380.94     1249.19     30.87 o 
  -2   4   3     1294.60     1325.19     32.22 o 
  -1   4   3     1011.95     1015.05     30.58 o 
   0   4   3     2268.82     2030.62     81.11 o 
   1   4   3       23.21       25.27      6.03 o 
   2   4   3     1588.94     1392.40     36.18 o 
   3   4   3       83.07      129.97     12.29 o 
   4   4   3     2796.24     2590.39     76.38 o 
   5   4   3      927.89      861.10     46.57 o 
   6   4   3      640.05      620.45     49.96 o 
   7   4   3     1133.76      978.78     49.00 o 
   8   4   3       37.51       55.54     90.31 o 
   9   4   3      871.93      658.57    118.50 o 
  10   4   3       42.31      -57.69    100.92 o 
 -10   5   3      175.08      175.93     99.34 o 
  -9   5   3       58.62       75.16     31.48 o 
  -8   5   3     1274.34     1281.27     99.51 o 
  -7   5   3      188.40      221.02     27.91 o 
  -6   5   3     1838.95     1888.39     78.53 o 
  -5   5   3       97.92       92.01     19.40 o 
  -4   5   3     3711.73     3709.59    106.35 o 
  -3   5   3        0.38       -3.53      9.62 o 
  -2   5   3     3472.55     3418.12     65.47 o 
  -1   5   3        3.29        3.95      6.39 o 
   0   5   3      492.75      511.23     16.22 o 
   1   5   3     1067.87     1135.62     26.48 o 
   2   5   3       68.52       58.97     10.36 o 
   3   5   3      106.69       86.86     11.78 o 
   4   5   3      540.75      458.66     31.12 o 
   5   5   3      151.20      117.85     21.19 o 
   6   5   3     1581.05     1424.28     63.86 o 
   7   5   3       10.94       20.41     31.91 o 
   8   5   3     1136.11     1183.90     61.84 o 
   9   5   3       31.17       77.29     99.11 o 
  -9   6   3      893.73      873.82    103.29 o 
  -8   6   3      112.27      142.04     92.33 o 
  -7   6   3     1332.66     1350.88     65.51 o 
  -6   6   3        0.12        3.20     28.34 o 
  -5   6   3     3415.75     3203.88    146.67 o 
  -4   6   3      233.86      229.81     28.97 o 
  -3   6   3     2658.19     2802.64    100.93 o 
  -2   6   3      457.87      539.59     18.47 o 
  -1   6   3     1810.92     1915.00     45.13 o 
   0   6   3     1723.79     1628.76     52.00 o 
   1   6   3      115.04      158.33     14.33 o 
   2   6   3     1809.29     1837.74     56.17 o 
   3   6   3       80.20       65.46     13.27 o 
   4   6   3      127.58      135.29     21.71 o 
   5   6   3      917.60      928.62     48.04 o 
   6   6   3       25.53        3.40     21.78 o 
   7   6   3      749.93      680.58     48.29 o 
   8   6   3       59.88       92.23     29.37 o 
   9   6   3      710.15      579.26    117.18 o 
  -9   7   3       90.37      141.92    121.32 o 
  -8   7   3       46.89       66.71     52.90 o 
  -7   7   3      117.37      161.68     69.08 o 
  -6   7   3       62.64      101.27     27.08 o 
  -5   7   3       37.42       59.68     23.70 o 
  -4   7   3      200.40      197.87     19.55 o 
  -3   7   3     1335.99     1384.45     38.92 o 
  -2   7   3      238.83      268.84     15.42 o 
  -1   7   3     1730.82     1725.31     47.82 o 
   0   7   3        3.43        2.90      8.48 o 
   1   7   3     2476.79     2475.35     73.72 o 
   2   7   3      128.99      127.91     23.14 o 
   3   7   3     3840.61     3588.75    133.68 o 
   4   7   3       88.19       63.01     22.18 o 
   5   7   3     1178.46     1086.62     54.43 o 
   6   7   3      350.10      308.35     60.37 o 
   7   7   3      508.44      404.43     36.81 o 
   8   7   3      182.52      199.49     35.34 o 
  -8   8   3      231.83      314.79     40.26 o 
  -7   8   3       16.19       39.06     31.28 o 
  -6   8   3        0.02      -28.81     28.42 o 
  -5   8   3       33.79       54.80     26.38 o 
  -4   8   3      219.67      240.63     26.91 o 
  -3   8   3       60.94       90.40     15.41 o 
  -2   8   3      931.34     1013.58     35.07 o 
  -1   8   3       21.49       21.11     13.54 o 
   0   8   3     4185.76     4515.82    144.92 o 
   1   8   3      242.33      246.36     21.45 o 
   2   8   3     2188.82     2176.37     67.82 o 
   3   8   3      112.42       72.08     24.00 o 
   4   8   3     1141.67      996.74     51.83 o 
   5   8   3       70.73       79.81     27.16 o 
   6   8   3      197.18      206.49     32.08 o 
   7   8   3      151.13      171.68     32.96 o 
   8   8   3       83.73       62.58     70.03 o 
  -7   9   3        1.53       30.68     74.98 o 
  -6   9   3      894.33      844.39     54.48 o 
  -5   9   3       93.19      111.70     95.82 o 
  -4   9   3      774.88      810.51     31.61 o 
  -3   9   3      453.50      495.10     28.64 o 
  -2   9   3      906.49      864.55     39.29 o 
  -1   9   3      574.17      653.45     53.35 o 
   0   9   3      134.08      131.56     25.30 o 
   1   9   3      394.00      464.40     39.79 o 
   2   9   3        3.86      -16.16     19.39 o 
   3   9   3     1211.66     1124.27     59.38 o 
   4   9   3      137.31      158.31     30.29 o 
   5   9   3      878.83      845.09     51.51 o 
   6   9   3      251.59      323.29     37.70 o 
   7   9   3      193.81      171.37     97.71 o 
  -6  10   3       16.93       22.66     25.37 o 
  -5  10   3      774.61      755.01     37.65 o 
  -4  10   3       17.15        3.38     31.66 o 
  -3  10   3      388.48      365.51     31.20 o 
  -2  10   3       12.00       20.57     23.76 o 
  -1  10   3      188.13      206.06     28.39 o 
   0  10   3      176.03      175.00     25.76 o 
   1  10   3       39.54       36.92     41.21 o 
   2  10   3       12.36       33.43     29.50 o 
   3  10   3       17.03       23.17     29.14 o 
   4  10   3        1.07      -16.49     30.58 o 
   5  10   3      249.02      232.00     36.93 o 
   6  10   3        0.47       36.80     75.62 o 
  -5  11   3        8.86        5.17     43.78 o 
  -4  11   3      695.79      645.48     50.36 o 
  -3  11   3       87.96      156.24     89.73 o 
  -2  11   3      491.28      523.24     35.28 o 
  -1  11   3      138.09      138.84     35.33 o 
   0  11   3      253.01      255.44     29.81 o 
   1  11   3      155.53      139.84     27.69 o 
   2  11   3       11.90       22.65     33.82 o 
   3  11   3       32.45       75.55     57.71 o 
   4  11   3      309.43      259.96     39.74 o 
   5  11   3        2.97       25.23     71.06 o 
  -3  12   3       73.61       59.72     41.35 o 
  -2  12   3      210.75      253.14     33.75 o 
  -1  12   3       49.66       47.29     31.89 o 
   0  12   3      507.99      442.15     36.73 o 
   1  12   3        0.65       24.37     39.56 o 
   2  12   3      445.96      478.82     49.20 o 
 -10   0   4      655.01      612.69     72.96 o 
  -8   0   4     1459.77     1519.19    157.07 o 
  -6   0   4      220.50      250.52     20.09 o 
  -4   0   4     1462.43     1462.22     44.51 o 
  -2   0   4       32.82       50.25     22.81 o 
   0   0   4     4787.17     4292.27    116.62 o 
   2   0   4    10238.95     8680.11    509.63 o 
   4   0   4     2189.69     1805.67     69.17 o 
   6   0   4     1835.48     2070.40    158.70 o 
   8   0   4      178.07      252.13     95.14 o 
  10   0   4       50.54       36.50    109.09 o 
 -10   1   4      264.84      277.33     57.10 o 
  -9   1   4      140.93      216.12     25.66 o 
  -8   1   4      354.20      484.36     31.47 o 
  -7   1   4       23.74       39.91     14.40 o 
  -6   1   4     1138.28     1170.97     52.80 o 
  -5   1   4      114.53      161.92     15.12 o 
  -4   1   4     1179.51     1148.95     27.74 o 
  -3   1   4      476.07      443.26     14.35 o 
  -2   1   4      945.75      882.33     22.97 o 
  -1   1   4    12057.63    12293.22    263.07 o 
   0   1   4      556.09      554.57     15.52 o 
   1   1   4     6081.69     6046.41    173.39 o 
   2   1   4       10.87       12.81     12.96 o 
   3   1   4     7998.45     7753.84    269.86 o 
   4   1   4      338.83      340.54     19.47 o 
   5   1   4     3123.38     3109.89    100.56 o 
   6   1   4     1103.91     1045.75     43.51 o 
   7   1   4     1107.82     1095.41    111.50 o 
   8   1   4      653.43      734.32     78.96 o 
   9   1   4       74.27       59.31     70.05 o 
  10   1   4      260.09      235.80     82.03 o 
 -10   2   4      135.00       56.51     41.44 o 
  -9   2   4     1064.28     1166.10     61.04 o 
  -8   2   4      325.07      355.23     40.46 o 
  -7   2   4     2084.00     2273.43    102.85 o 
  -6   2   4       86.37       95.72     12.49 o 
  -5   2   4     3587.38     3595.56     68.81 o 
  -4   2   4      233.09      286.37     10.15 o 
  -3   2   4     9383.92     9588.46    184.89 o 
  -2   2   4     1125.29     1011.73     21.80 o 
  -1   2   4     1717.98     1543.45     36.28 o 
   0   2   4      375.86      362.40     13.48 o 
   1   2   4     1797.13     1767.81     51.14 o 
   2   2   4      270.37      274.83     13.60 o 
   3   2   4       62.10       82.79     16.17 o 
   4   2   4      256.20      172.73     34.73 o 
   5   2   4     1042.66      983.21     62.16 o 
   6   2   4        3.41       -7.14     26.51 o 
   7   2   4     1078.22      903.57     77.60 o 
   8   2   4       26.13       17.11     62.05 o 
   9   2   4      720.85      746.44    132.97 o 
  10   2   4        6.27       20.95    127.23 o 
  -9   3   4      191.94      282.42     81.56 o 
  -8   3   4      951.09      940.32     38.32 o 
  -7   3   4       18.47       15.10     14.25 o 
  -6   3   4     4608.33     4394.65     99.58 o 
  -5   3   4       76.22       73.67     16.50 o 
  -4   3   4     3765.40     3885.56     73.40 o 
  -3   3   4       65.65       59.23      6.63 o 
  -2   3   4     4065.26     4046.85     82.18 o 
  -1   3   4      396.78      347.16     33.02 o 
   0   3   4     1568.30     1571.19     47.61 o 
   1   3   4      307.03      307.14     12.72 o 
   2   3   4      126.00      172.68     13.02 o 
   3   3   4       94.69       63.99     11.42 o 
   4   3   4      817.82      790.59     47.00 o 
   5   3   4        5.26       11.77     13.98 o 
   6   3   4     1000.31      938.98     93.56 o 
   7   3   4       35.51      -16.56    100.20 o 
   8   3   4     1270.62     1088.45    209.72 o 
   9   3   4        3.48      131.12     99.64 o 
  10   3   4      666.64      720.48    125.69 o 
  -9   4   4      495.97      510.14     43.80 o 
  -8   4   4      139.01      157.18     94.55 o 
  -7   4   4     1182.03     1186.47     61.14 o 
  -6   4   4       14.86       14.27     10.66 o 
  -5   4   4     1692.42     1597.37     40.06 o 
  -4   4   4      601.11      671.54     18.21 o 
  -3   4   4     2085.54     2055.69     40.65 o 
  -2   4   4     2255.15     2191.97     42.77 o 
  -1   4   4     1961.45     1893.74     66.78 o 
   0   4   4     4931.24     5142.06    122.57 o 
   1   4   4      160.52      162.19      9.15 o 
   2   4   4     5457.97     5273.75    124.95 o 
   3   4   4       91.75      105.70     13.48 o 
   4   4   4     2074.73     2159.84     90.87 o 
   5   4   4       68.86       93.06     15.56 o 
   6   4   4     1117.10     1012.83     50.33 o 
   7   4   4      926.12      918.51    114.22 o 
   8   4   4       97.81       76.55     91.60 o 
   9   4   4      419.37      499.01    112.99 o 
  -9   5   4      395.13      453.31     44.70 o 
  -8   5   4        1.62       -5.67     24.95 o 
  -7   5   4      571.53      574.98     38.36 o 
  -6   5   4        9.10      -14.33     21.63 o 
  -5   5   4        1.06       19.74     14.23 o 
  -4   5   4       27.91       60.15      8.25 o 
  -3   5   4      638.95      581.46     17.55 o 
  -2   5   4        5.52       13.25      8.91 o 
  -1   5   4     3175.28     3305.95     67.08 o 
   0   5   4        4.78       -4.44      6.91 o 
   1   5   4     2330.55     2154.44     54.20 o 
   2   5   4       27.34       52.33     10.49 o 
   3   5   4     3969.64     3772.57    108.67 o 
   4   5   4       81.96       69.82     19.63 o 
   5   5   4     1715.84     1628.32     68.88 o 
   6   5   4        0.84       46.83     20.90 o 
   7   5   4      627.38      669.08     50.89 o 
   8   5   4        9.22       27.63     91.55 o 
   9   5   4       45.19       91.16     99.54 o 
  -9   6   4        4.10      -11.93     32.11 o 
  -8   6   4       44.76       75.55     28.75 o 
  -7   6   4      481.25      466.36     37.18 o 
  -6   6   4        2.11      -17.09     35.27 o 
  -5   6   4      607.51      624.41     24.85 o 
  -4   6   4      114.01      134.81     12.54 o 
  -3   6   4      394.88      448.99     17.51 o 
  -2   6   4     1570.76     1612.01     57.09 o 
  -1   6   4      139.06      142.37      9.99 o 
   0   6   4     2296.17     2320.79     48.76 o 
   1   6   4        4.68       10.88      8.43 o 
   2   6   4     3789.83     3668.34     89.16 o 
   3   6   4      463.22      466.55     31.22 o 
   4   6   4     2936.66     2664.31    102.95 o 
   5   6   4      190.20      140.29     23.89 o 
   6   6   4      530.40      567.62     37.84 o 
   7   6   4      270.45      213.24     35.25 o 
   8   6   4       94.41       86.55     50.76 o 
   9   6   4      257.17      326.14    107.52 o 
  -8   7   4      979.37     1021.34     68.73 o 
  -7   7   4      164.49      158.95     57.98 o 
  -6   7   4      948.36      946.82     40.07 o 
  -5   7   4       21.60       25.14     15.43 o 
  -4   7   4     1197.73     1207.80     64.93 o 
  -3   7   4       51.26       64.58     12.54 o 
  -2   7   4     2145.42     2199.93     49.96 o 
  -1   7   4      333.59      341.29     15.20 o 
   0   7   4      744.35      743.03     20.83 o 
   1   7   4      315.60      341.42     28.58 o 
   2   7   4       89.16       80.89     16.95 o 
   3   7   4      481.67      518.66     34.74 o 
   4   7   4       50.70       22.83     23.68 o 
   5   7   4      359.02      309.34     30.97 o 
   6   7   4      525.48      527.13     39.02 o 
   7   7   4      204.80      200.23     32.63 o 
   8   7   4      617.36      543.81     45.84 o 
  -8   8   4       39.26      -10.23     36.51 o 
  -7   8   4     1019.29      979.58     47.63 o 
  -6   8   4        4.83       20.19     22.00 o 
  -5   8   4     2008.02     1949.65     82.69 o 
  -4   8   4       16.28       26.83     16.11 o 
  -3   8   4     1481.09     1538.12     43.65 o 
  -2   8   4      104.70      119.49     15.63 o 
  -1   8   4      916.01      911.60     32.07 o 
   0   8   4       10.40       16.39     18.65 o 
   1   8   4      399.70      379.14     24.95 o 
   2   8   4       27.40       19.74     18.28 o 
   3   8   4      218.09      192.88     70.85 o 
   4   8   4      204.57      147.31     27.89 o 
   5   8   4      144.59      143.24     28.85 o 
   6   8   4       21.42        4.09     28.50 o 
   7   8   4      658.62      629.84     47.34 o 
  -7   9   4       41.29       19.65     27.10 o 
  -6   9   4      362.69      323.14     37.34 o 
  -5   9   4       34.62       42.04     22.34 o 
  -4   9   4      765.20      844.76     32.02 o 
  -3   9   4      252.90      300.46     20.71 o 
  -2   9   4      766.84      826.11     69.37 o 
  -1   9   4      656.46      717.73     38.21 o 
   0   9   4       38.07       54.42     28.62 o 
   1   9   4     1339.23     1335.69     53.21 o 
   2   9   4        4.37       20.24     28.94 o 
   3   9   4      682.55      667.52     44.11 o 
   4   9   4      144.91      130.77     40.03 o 
   5   9   4      273.62      209.78     33.32 o 
   6   9   4      252.95      210.00     35.65 o 
   7   9   4       88.45       48.45     34.34 o 
  -6  10   4       19.78       -7.02     40.60 o 
  -5  10   4       91.88      103.50     48.71 o 
  -4  10   4       29.61        9.28     34.62 o 
  -3  10   4      146.60      144.04     27.17 o 
  -2  10   4      671.10      640.00     46.81 o 
  -1  10   4        2.40      -12.33     25.65 o 
   0  10   4      709.88      753.25     38.03 o 
   1  10   4      106.33       52.85     24.61 o 
   2  10   4      910.92      968.72     57.44 o 
   3  10   4       45.82       66.07     31.69 o 
   4  10   4      711.94      683.31     98.52 o 
   5  10   4        1.97      -20.69     31.88 o 
   6  10   4      419.36      375.59     42.70 o 
  -4  11   4      245.32      265.07     43.25 o 
  -3  11   4      132.11      155.22     30.47 o 
  -2  11   4       76.02       55.45     28.52 o 
  -1  11   4      656.70      706.35     60.06 o 
   0  11   4        1.05        1.28     38.74 o 
   1  11   4     1113.24     1113.10     71.34 o 
   2  11   4        6.37       26.47     35.98 o 
   3  11   4      758.54      707.75     51.54 o 
   4  11   4       18.39       60.47     37.43 o 
  -2  12   4        6.90       24.13     31.17 o 
  -1  12   4      139.81      145.45     30.84 o 
   0  12   4       62.93       61.70     33.52 o 
   1  12   4       26.32        4.53     55.68 o 
   2  12   4      107.56      122.80     41.61 o 
  -9   0   5     1080.32     1109.30     71.26 o 
  -7   0   5     2559.33     2616.74    115.13 o 
  -5   0   5     3661.94     3712.23    104.99 o 
  -3   0   5    14177.31    14268.71    433.15 o 
  -1   0   5     5615.02     5810.51    178.74 o 
   1   0   5     1000.89     1042.27     46.91 o 
   3   0   5       73.75      144.95     45.32 o 
   5   0   5      205.39      258.37     30.91 o 
   7   0   5     1659.19     1780.72    154.07 o 
   9   0   5      596.00      509.35    119.73 o 
 -10   1   5       95.66       73.51     29.56 o 
  -9   1   5      270.87      342.80     30.60 o 
  -8   1   5      804.12      874.45     43.71 o 
  -7   1   5       95.21      112.62     14.95 o 
  -6   1   5     2744.59     2721.51     60.32 o 
  -5   1   5        5.74        6.07      8.80 o 
  -4   1   5     1559.64     1468.38     34.21 o 
  -3   1   5     2354.59     2303.99     49.18 o 
  -2   1   5      846.52      843.67     23.69 o 
  -1   1   5     1415.15     1438.21     32.55 o 
   0   1   5      887.72      860.38     22.10 o 
   1   1   5     3285.02     3172.41     70.85 o 
   2   1   5       25.16       23.71     12.23 o 
   3   1   5     3015.64     2868.16     94.35 o 
   4   1   5      121.15      103.18      9.81 o 
   5   1   5      901.49      902.37     74.34 o 
   6   1   5      585.03      611.02     64.28 o 
   7   1   5      541.68      572.87     70.55 o 
   8   1   5      750.70      806.78     83.91 o 
   9   1   5      100.05       18.03     78.56 o 
  10   1   5     1009.94      952.78    102.47 o 
 -10   2   5      297.88      289.54     49.65 o 
  -9   2   5       70.91       76.24     25.08 o 
  -8   2   5      977.20     1034.43    105.03 o 
  -7   2   5      196.68      227.35     17.99 o 
  -6   2   5       80.13       76.66     11.66 o 
  -5   2   5      512.79      492.18     17.37 o 
  -4   2   5      177.24      231.91     11.33 o 
  -3   2   5     2772.28     2853.20     64.67 o 
  -2   2   5      854.74      930.69     25.54 o 
  -1   2   5     2490.35     2609.52     59.25 o 
   0   2   5     2550.92     2401.65     59.47 o 
   1   2   5      579.97      582.29     21.05 o 
   2   2   5     3938.82     3743.97    139.90 o 
   3   2   5       11.10       30.51     11.25 o 
   4   2   5     3396.03     3358.26    111.13 o 
   5   2   5      212.42      250.84     22.40 o 
   6   2   5      990.93     1040.05     45.41 o 
   7   2   5      278.31      229.34     62.05 o 
   8   2   5      368.15      358.08     71.96 o 
   9   2   5       17.49      -44.38     71.21 o 
  10   2   5       28.61       -3.45    128.01 o 
 -10   3   5       14.15       -1.20     43.77 o 
  -9   3   5      741.04      810.50     61.30 o 
  -8   3   5      250.73      279.67     28.32 o 
  -7   3   5      177.40      232.79     19.64 o 
  -6   3   5      257.45      253.90     14.03 o 
  -5   3   5      305.85      327.89     17.23 o 
  -4   3   5      243.91      284.03     13.03 o 
  -3   3   5      349.62      457.03     15.36 o 
  -2   3   5     2026.35     2260.39     44.07 o 
  -1   3   5     3732.77     3591.88     81.32 o 
   0   3   5      293.39      339.00     15.89 o 
   1   3   5     8138.08     7989.00    185.91 o 
   2   3   5       79.09       94.34     13.56 o 
   3   3   5     4452.29     4464.40    127.64 o 
   4   3   5       30.11       87.59     14.44 o 
   5   3   5     3842.43     3774.07    107.58 o 
   6   3   5      464.07      436.88     33.27 o 
   7   3   5      711.78      737.64     77.16 o 
   8   3   5       61.75      -35.06    106.46 o 
   9   3   5       63.62      154.05    104.43 o 
 -10   4   5      143.94      150.04     47.31 o 
  -9   4   5      307.43      321.83     46.28 o 
  -8   4   5      282.36      321.13     30.53 o 
  -7   4   5      728.18      724.55     37.17 o 
  -6   4   5        4.66       15.11     10.12 o 
  -5   4   5     1651.37     1556.67     34.00 o 
  -4   4   5       79.62       84.18      9.24 o 
  -3   4   5     2242.52     2237.76     44.36 o 
  -2   4   5      967.52      950.46     28.54 o 
  -1   4   5      575.89      604.96     22.76 o 
   0   4   5      769.79      745.94     21.78 o 
   1   4   5      449.78      491.77     16.96 o 
   2   4   5     1827.19     1774.58     55.83 o 
   3   4   5       24.50       47.33     14.26 o 
   4   4   5     1106.53     1183.27     46.33 o 
   5   4   5      263.56      345.59     23.38 o 
   6   4   5      548.46      535.30     35.37 o 
   7   4   5      536.30      308.40    175.18 o 
   8   4   5      223.68      291.94     99.60 o 
   9   4   5      794.41      739.84    122.53 o 
  -9   5   5       83.87       94.06     26.40 o 
  -8   5   5      599.08      598.38     54.37 o 
  -7   5   5        0.30       -6.49     19.86 o 
  -6   5   5     1905.36     1749.92     49.10 o 
  -5   5   5       14.70       27.01     14.27 o 
  -4   5   5     3454.28     3325.89     64.38 o 
  -3   5   5       48.34       71.19      9.28 o 
  -2   5   5     2826.55     2989.02     64.98 o 
  -1   5   5      432.35      517.90     16.80 o 
   0   5   5     3045.42     2968.50    105.64 o 
   1   5   5      139.27      165.14     19.08 o 
   2   5   5      261.40      271.48     38.35 o 
   3   5   5        2.20      -20.02     15.53 o 
   4   5   5      244.15      228.29     20.10 o 
   5   5   5      335.51      409.91     34.33 o 
   6   5   5      542.42      535.98     36.61 o 
   7   5   5        4.82       26.06     24.77 o 
   8   5   5      320.23      276.31     98.61 o 
   9   5   5        5.11        3.79    100.78 o 
  -9   6   5      299.24      261.67     32.30 o 
  -8   6   5       20.92       30.72     32.63 o 
  -7   6   5     1560.87     1415.50     55.81 o 
  -6   6   5        0.94        1.96     18.89 o 
  -5   6   5     2074.02     1992.32     53.84 o 
  -4   6   5        1.98      -19.99     13.33 o 
  -3   6   5     2121.04     2145.99     49.13 o 
  -2   6   5      476.52      488.57     24.23 o 
  -1   6   5      986.21      997.77     26.25 o 
   0   6   5     2152.65     2245.01     45.89 o 
   1   6   5      175.97      165.66     16.36 o 
   2   6   5      790.79      812.67     28.92 o 
   3   6   5        4.09        4.90     21.55 o 
   4   6   5     1176.30     1138.98     81.65 o 
   5   6   5      166.70      153.17     26.74 o 
   6   6   5      392.77      326.00     32.61 o 
   7   6   5      674.05      676.89     47.56 o 
   8   6   5        1.07       -6.31     94.20 o 
  -8   7   5       48.29       49.47     26.48 o 
  -7   7   5      153.61      128.41     25.57 o 
  -6   7   5      190.23      187.53     24.60 o 
  -5   7   5       46.05       40.81     15.35 o 
  -4   7   5      530.14      523.91     21.91 o 
  -3   7   5      585.52      636.86     23.32 o 
  -2   7   5      304.66      307.74     16.60 o 
  -1   7   5      898.16      943.01     28.83 o 
   0   7   5      362.59      347.15     14.76 o 
   1   7   5     1596.74     1585.67     53.23 o 
   2   7   5      105.80      106.74     19.33 o 
   3   7   5      625.83      678.88     43.55 o 
   4   7   5       20.04       -7.83     24.30 o 
   5   7   5     1183.33     1056.56     55.00 o 
   6   7   5       37.16       39.36     32.78 o 
   7   7   5      362.93      389.74     39.04 o 
   8   7   5       35.44       -7.01     33.81 o 
  -7   8   5       32.71        2.44     25.01 o 
  -6   8   5      131.19      140.55     25.82 o 
  -5   8   5      195.09      197.20     21.56 o 
  -4   8   5       15.84        0.46     15.96 o 
  -3   8   5        1.79        2.49     14.14 o 
  -2   8   5      641.71      667.68     26.57 o 
  -1   8   5        2.07       12.97     15.61 o 
   0   8   5     1488.09     1469.66     68.23 o 
   1   8   5        7.31       -0.86     16.77 o 
   2   8   5     2041.02     1947.90     83.40 o 
   3   8   5       10.43       -3.53     26.39 o 
   4   8   5     1659.19     1587.34     72.07 o 
   5   8   5       48.99       52.94     28.57 o 
   6   8   5      523.89      522.97     70.99 o 
   7   8   5        2.97       11.51     32.83 o 
  -7   9   5       54.33       18.41     27.36 o 
  -6   9   5      339.42      352.45     39.57 o 
  -5   9   5        2.24      -12.85     24.21 o 
  -4   9   5      819.65      837.06     33.02 o 
  -3   9   5      270.07      285.64     21.98 o 
  -2   9   5      406.94      425.92     30.38 o 
  -1   9   5      226.15      247.46     28.76 o 
   0   9   5      241.72      266.48     39.54 o 
   1   9   5     1149.87     1232.95     49.56 o 
   2   9   5        0.35       -9.30     30.34 o 
   3   9   5      661.66      727.31     60.03 o 
   4   9   5       86.86       66.31     34.25 o 
   5   9   5      516.46      527.11     43.29 o 
   6   9   5      188.90      190.50     40.97 o 
  -5  10   5      548.71      504.33     39.65 o 
  -4  10   5       48.30       23.48     29.29 o 
  -3  10   5      657.00      674.20     38.33 o 
  -2  10   5       25.99       13.99     56.42 o 
  -1  10   5      715.47      772.17     69.75 o 
   0  10   5        0.31      -21.90     25.57 o 
   1  10   5      171.57      171.60     38.26 o 
   2  10   5       42.58       25.97     35.21 o 
   3  10   5       12.31       -3.94     42.78 o 
   4  10   5       38.24       28.29     33.50 o 
   5  10   5       69.98      103.09     35.24 o 
  -4  11   5      669.73      585.01     60.66 o 
  -3  11   5        2.01       26.90     39.63 o 
  -2  11   5      729.75      841.59     44.01 o 
  -1  11   5       45.81       18.74     27.37 o 
   0  11   5      229.29      289.87     33.80 o 
   1  11   5      160.17      172.59     41.66 o 
   2  11   5        1.56       -6.40     37.42 o 
   3  11   5      131.92      121.97     74.04 o 
   0  12   5      331.64      315.51     49.34 o 
 -10   0   6      940.34      827.11     66.34 o 
  -8   0   6      985.25      938.86     60.98 o 
  -6   0   6     1382.64     1412.24     54.79 o 
  -4   0   6     1205.51     1189.62     62.45 o 
  -2   0   6     1078.68     1037.82     40.46 o 
   0   0   6     5795.15     5874.84    181.89 o 
   2   0   6     2869.59     2939.00    113.35 o 
   4   0   6     3896.76     4204.35    264.34 o 
   6   0   6     1106.41     1343.65    127.12 o 
   8   0   6      441.27      557.16    112.70 o 
 -10   1   6        9.16      -44.10     29.40 o 
  -9   1   6      414.97      394.20     33.53 o 
  -8   1   6      275.44      300.51     25.01 o 
  -7   1   6       90.13       99.21     16.20 o 
  -6   1   6      983.30      951.45     30.74 o 
  -5   1   6       48.82       43.18     11.42 o 
  -4   1   6     2100.25     1982.40     44.60 o 
  -3   1   6     1850.81     1940.38     46.69 o 
  -2   1   6     3709.01     3711.86     83.02 o 
  -1   1   6      723.15      741.31     23.12 o 
   0   1   6      762.99      739.79     21.27 o 
   1   1   6     2808.52     2739.41     74.41 o 
   2   1   6       77.43       87.61     14.79 o 
   3   1   6     3962.94     3948.71    202.55 o 
   4   1   6      116.64      140.14     15.45 o 
   5   1   6     2431.64     2586.04     92.96 o 
   6   1   6      110.82       83.75     53.21 o 
   7   1   6      564.53      775.45     77.84 o 
   8   1   6      270.28      303.61     71.60 o 
   9   1   6      119.93      196.02     78.49 o 
 -10   2   6      159.64      147.68     47.67 o 
  -9   2   6      415.82      427.01     64.94 o 
  -8   2   6      195.32      221.10     21.96 o 
  -7   2   6     1346.60     1443.95     41.02 o 
  -6   2   6      325.78      351.55     19.47 o 
  -5   2   6     4002.89     4024.74     90.94 o 
  -4   2   6       50.63       67.58      9.86 o 
  -3   2   6     1357.54     1265.34     33.50 o 
  -2   2   6       16.28       40.51      9.73 o 
  -1   2   6     3522.79     3493.07     73.65 o 
   0   2   6      964.20      983.73     30.39 o 
   1   2   6     1241.00     1250.53     35.77 o 
   2   2   6      811.44      742.02     33.35 o 
   3   2   6        1.96      -10.19     13.64 o 
   4   2   6      206.42      173.22     22.61 o 
   5   2   6      102.65      102.03     23.42 o 
   6   2   6      543.28      648.25     69.00 o 
   7   2   6      593.88      581.24     74.07 o 
   8   2   6      159.21      174.97     78.43 o 
   9   2   6      873.41      864.77     94.43 o 
 -10   3   6      112.74      154.36     47.81 o 
  -9   3   6       17.35       44.58     40.87 o 
  -8   3   6      624.88      602.12     94.63 o 
  -7   3   6      165.79      176.63     16.88 o 
  -6   3   6     1454.19     1366.19     38.05 o 
  -5   3   6      299.39      327.21     16.24 o 
  -4   3   6     4031.48     3853.53     87.03 o 
  -3   3   6       59.45       55.54      9.87 o 
  -2   3   6     4893.70     4813.48    106.61 o 
  -1   3   6      519.45      576.73     21.67 o 
   0   3   6     1177.15     1263.20     36.11 o 
   1   3   6      507.05      591.80     23.51 o 
   2   3   6      730.39      753.25     34.77 o 
   3   3   6      361.77      368.41     21.96 o 
   4   3   6       31.27       27.08     25.75 o 
   5   3   6      286.63      270.08     25.99 o 
   6   3   6      347.03      384.04     32.00 o 
   7   3   6      151.40      157.31     65.34 o 
   8   3   6      629.89      598.84    141.67 o 
   9   3   6        5.10       51.08    100.70 o 
  -9   4   6      416.01      367.96     50.38 o 
  -8   4   6      181.11      234.91     40.19 o 
  -7   4   6      784.77      722.94     40.86 o 
  -6   4   6       11.74       17.85     11.60 o 
  -5   4   6     1210.03     1209.48     30.83 o 
  -4   4   6      223.16      195.25     22.95 o 
  -3   4   6     1117.95     1138.60     36.61 o 
  -2   4   6      512.95      596.86     21.38 o 
  -1   4   6      911.52      914.36     33.65 o 
   0   4   6     1199.50     1220.29     36.08 o 
   1   4   6      625.01      643.72     21.35 o 
   2   4   6     1416.80     1374.48     47.37 o 
   3   4   6      379.17      379.78     23.11 o 
   4   4   6     2101.68     2088.61     67.51 o 
   5   4   6      392.07      445.77     26.50 o 
   6   4   6      482.32      513.72     51.88 o 
   7   4   6      254.61      310.86     93.29 o 
   8   4   6      159.52      207.53     98.15 o 
   9   4   6      258.31      292.17    109.27 o 
  -9   5   6      701.60      602.07     58.78 o 
  -8   5   6      106.80       72.91     38.20 o 
  -7   5   6      556.62      543.95     32.78 o 
  -6   5   6        8.65       15.28     17.54 o 
  -5   5   6      134.50      158.74     18.12 o 
  -4   5   6      428.73      447.35     16.72 o 
  -3   5   6      101.48      124.78     11.26 o 
  -2   5   6      289.38      307.41     15.15 o 
  -1   5   6     1246.10     1204.37     38.13 o 
   0   5   6       91.40       85.74     11.28 o 
   1   5   6     3390.10     3434.65     86.68 o 
   2   5   6       22.45       22.36     17.28 o 
   3   5   6     2616.40     2572.19     79.10 o 
   4   5   6       10.67       14.29     18.40 o 
   5   5   6     1719.31     1738.91     75.79 o 
   6   5   6       15.44        6.82     25.11 o 
   7   5   6      981.11     1094.68    140.14 o 
   8   5   6        1.14       -7.89     93.73 o 
  -8   6   6      339.92      334.87     31.48 o 
  -7   6   6      112.15      112.46     42.97 o 
  -6   6   6      314.67      324.76     24.06 o 
  -5   6   6      847.95      840.35     33.66 o 
  -4   6   6       53.49       53.73     24.03 o 
  -3   6   6     1487.30     1521.68     46.60 o 
  -2   6   6      191.96      191.27     13.45 o 
  -1   6   6      697.68      750.56     23.56 o 
   0   6   6     1485.58     1486.85     38.82 o 
   1   6   6       15.38       28.50     11.40 o 
   2   6   6     1979.65     1920.40     63.04 o 
   3   6   6        0.25      -21.44     23.97 o 
   4   6   6     1013.80      994.52     54.05 o 
   5   6   6       43.91       68.90     42.16 o 
   6   6   6      575.50      541.53     40.43 o 
   7   6   6      129.55      145.67     31.86 o 
   8   6   6      171.26      255.90    103.54 o 
  -8   7   6      292.98      292.75     32.56 o 
  -7   7   6       23.86       24.11     25.58 o 
  -6   7   6      763.21      741.48     64.27 o 
  -5   7   6       33.84       35.45     20.92 o 
  -4   7   6     1042.44      976.33     33.06 o 
  -3   7   6        1.42       19.14     16.88 o 
  -2   7   6      773.06      839.13     26.93 o 
  -1   7   6      219.83      254.12     14.80 o 
   0   7   6      519.84      530.08     20.29 o 
   1   7   6      556.07      611.39     56.10 o 
   2   7   6      442.93      401.54     37.47 o 
   3   7   6      665.23      692.27     74.17 o 
   4   7   6       91.79       73.70     41.39 o 
   5   7   6      517.45      532.63     40.82 o 
   6   7   6      236.20      287.14     35.78 o 
   7   7   6      193.33      205.08     36.02 o 
  -7   8   6      389.21      348.37     33.34 o 
  -6   8   6       14.06        2.46     25.38 o 
  -5   8   6     1384.44     1351.42    103.56 o 
  -4   8   6       34.45       28.62     17.60 o 
  -3   8   6     2391.85     2421.37     60.70 o 
  -2   8   6        3.05      -12.78     14.23 o 
  -1   8   6     2022.52     2065.89     86.02 o 
   0   8   6      294.85      326.93     46.21 o 
   1   8   6      123.29      116.09     23.57 o 
   2   8   6      450.81      420.55     38.92 o 
   3   8   6       55.44       83.99     38.15 o 
   4   8   6       49.57       30.78     29.87 o 
   5   8   6      144.69      121.58     32.59 o 
   6   8   6       67.42       44.68     32.39 o 
   7   8   6      151.68       84.74     35.96 o 
  -6   9   6      497.35      452.99     35.39 o 
  -5   9   6       13.51       41.10     26.02 o 
  -4   9   6      238.52      264.18     43.05 o 
  -3   9   6       48.80      100.44     21.69 o 
  -2   9   6      148.80      204.77     30.90 o 
  -1   9   6      585.55      658.39     36.67 o 
   0   9   6      329.71      394.30     30.95 o 
   1   9   6      276.31      309.14     39.24 o 
   2   9   6      242.29      248.87     38.81 o 
   3   9   6      358.70      387.66     43.72 o 
   4   9   6        0.74       14.80     33.07 o 
   5   9   6      181.89      156.55     35.82 o 
   6   9   6       44.37       68.19     34.93 o 
  -5  10   6       70.38      121.29     44.53 o 
  -4  10   6       69.83       44.12     31.50 o 
  -3  10   6       81.29      116.43     42.88 o 
  -2  10   6       47.04      -39.60     57.36 o 
  -1  10   6      328.86      356.01     43.05 o 
   0  10   6      394.48      452.81     34.57 o 
   1  10   6       13.89       26.50     38.23 o 
   2  10   6      819.97      848.19     94.94 o 
   3  10   6        2.49        3.70     36.41 o 
   4  10   6      837.05      769.38     54.70 o 
  -3  11   6       36.53       16.85     46.98 o 
  -2  11   6      153.11      223.32     37.03 o 
  -1  11   6      474.78      472.03     38.73 o 
   0  11   6      120.55      101.83     43.78 o 
   1  11   6      370.40      516.35     51.59 o 
   2  11   6        3.96      -13.61     41.47 o 
   3  11   6      421.78      378.39     48.05 o 
  -9   0   7       22.77      -13.23     40.72 o 
  -7   0   7     1479.52     1442.44     60.21 o 
  -5   0   7     6929.61     7021.06    218.78 o 
  -3   0   7     2569.74     2581.54     85.92 o 
  -1   0   7     2314.65     2260.76     77.20 o 
   1   0   7     2852.91     2793.84    108.82 o 
   3   0   7       80.01       57.48     24.85 o 
   5   0   7     1017.11     1089.75    110.72 o 
   7   0   7      998.34      922.33    120.10 o 
   9   0   7      331.99      277.43    115.31 o 
  -9   1   7      236.27      204.26     31.77 o 
  -8   1   7      507.50      541.13     27.86 o 
  -7   1   7      355.72      374.67     21.90 o 
  -6   1   7      173.66      204.46     17.10 o 
  -5   1   7       23.22       42.12     15.34 o 
  -4   1   7     1077.53     1102.36     32.06 o 
  -3   1   7        2.40       15.78     10.86 o 
  -2   1   7     4076.22     4042.30     90.80 o 
  -1   1   7      656.35      645.78     22.37 o 
   0   1   7     1967.62     1869.01     43.12 o 
   1   1   7     1848.37     1853.15     53.87 o 
   2   1   7      393.53      464.87     22.89 o 
   3   1   7     1224.90     1200.07     44.04 o 
   4   1   7       80.98       81.93     15.66 o 
   5   1   7     1628.96     1704.06     53.96 o 
   6   1   7       16.67      -26.37     52.76 o 
   7   1   7      363.34      510.20     72.45 o 
   8   1   7      222.20      198.71     72.82 o 
   9   1   7        9.79      -20.42     77.30 o 
  -9   2   7        2.54       12.60     27.71 o 
  -8   2   7      347.52      388.76     24.20 o 
  -7   2   7      501.26      512.72     23.88 o 
  -6   2   7      185.07      172.35     16.56 o 
  -5   2   7     2187.06     2214.49     54.74 o 
  -4   2   7      443.97      511.35     19.89 o 
  -3   2   7     1114.73     1105.88     43.44 o 
  -2   2   7      440.41      437.70     16.44 o 
  -1   2   7      329.10      302.40     13.76 o 
   0   2   7     1271.33     1295.03     37.88 o 
   1   2   7      221.18      274.44     16.49 o 
   2   2   7     2367.06     2339.45     73.99 o 
   3   2   7       36.23       56.11     14.93 o 
   4   2   7     1213.29     1360.59     88.77 o 
   5   2   7      135.41      168.69     20.01 o 
   6   2   7     1358.27     1364.47    113.38 o 
   7   2   7      173.26      172.02     38.57 o 
   8   2   7      416.35      504.37    160.32 o 
   9   2   7       66.20       43.03     78.30 o 
  -9   3   7      587.66      438.11     53.60 o 
  -8   3   7       53.09        6.48     21.11 o 
  -7   3   7     1613.71     1596.92     45.36 o 
  -6   3   7      684.86      675.55     25.73 o 
  -5   3   7       12.41       21.87     13.46 o 
  -4   3   7     1545.66     1576.52     41.94 o 
  -3   3   7      527.48      549.68     21.84 o 
  -2   3   7      146.54      143.21     13.71 o 
  -1   3   7     1477.62     1489.22     42.00 o 
   0   3   7      151.05      147.86     14.51 o 
   1   3   7     2333.38     2475.66     63.38 o 
   2   3   7      343.56      377.95     24.46 o 
   3   3   7     4290.60     4207.31    104.76 o 
   4   3   7      263.09      322.25     25.36 o 
   5   3   7     2131.56     2186.67    113.79 o 
   6   3   7      116.81      141.55     22.77 o 
   7   3   7      597.87      518.43     48.63 o 
   8   3   7       34.03       56.61     94.01 o 
   9   3   7      159.05      300.60    108.69 o 
  -9   4   7      101.65       20.67     43.40 o 
  -8   4   7      147.61      120.34     38.92 o 
  -7   4   7      399.46      465.67     36.64 o 
  -6   4   7      174.13      202.66     19.87 o 
  -5   4   7      704.09      751.54     45.13 o 
  -4   4   7      252.26      241.53     20.94 o 
  -3   4   7     1256.07     1332.65     58.20 o 
  -2   4   7        2.76        2.17     12.90 o 
  -1   4   7     1665.00     1606.75     45.20 o 
   0   4   7      596.63      636.24     26.49 o 
   1   4   7      445.37      477.47     21.43 o 
   2   4   7      920.13      926.85     34.34 o 
   3   4   7       23.55      -13.23     18.82 o 
   4   4   7      367.98      415.31     27.06 o 
   5   4   7        3.45      -18.56     20.26 o 
   6   4   7      724.80      848.24     82.72 o 
   7   4   7      150.65      116.11     89.70 o 
   8   4   7      332.98      213.07    101.80 o 
  -8   5   7      421.03      357.30     48.37 o 
  -7   5   7      132.64      150.55     32.22 o 
  -6   5   7     1776.64     1776.65     70.28 o 
  -5   5   7        0.33      -17.12     17.31 o 
  -4   5   7     2412.05     2384.56     52.41 o 
  -3   5   7      264.48      311.80     49.06 o 
  -2   5   7     3257.92     3094.58    212.15 o 
  -1   5   7        0.29        5.17     14.86 o 
   0   5   7     1250.99     1197.57     33.71 o 
   1   5   7        2.33       21.73     13.85 o 
   2   5   7      215.21      272.20     26.92 o 
   3   5   7      677.37      699.74     37.39 o 
   4   5   7       10.77      -10.67     24.34 o 
   5   5   7       38.52        9.85     27.70 o 
   6   5   7      233.22      144.49     49.23 o 
   7   5   7        8.62      118.42     88.45 o 
   8   5   7      518.48      406.29    107.70 o 
  -8   6   7      305.14      230.09     46.82 o 
  -7   6   7      325.65      327.22     30.79 o 
  -6   6   7      207.51      205.49     23.83 o 
  -5   6   7      548.55      564.41     28.72 o 
  -4   6   7      187.96      185.80     24.05 o 
  -3   6   7     1312.87     1432.38     46.30 o 
  -2   6   7      763.94      814.37     28.32 o 
  -1   6   7     1135.03     1231.34     34.42 o 
   0   6   7      165.61      173.03     16.25 o 
   1   6   7      900.52      879.69     35.25 o 
   2   6   7     1450.37     1316.06     43.36 o 
   3   6   7      104.87      106.54     58.03 o 
   4   6   7     1036.82      991.03     56.18 o 
   5   6   7       39.41       51.89     30.16 o 
   6   6   7      167.15       95.38     32.96 o 
   7   6   7      201.67      191.81     94.79 o 
  -7   7   7        9.82       19.98     27.17 o 
  -6   7   7      312.91      256.29     26.35 o 
  -5   7   7       48.25       30.43     31.42 o 
  -4   7   7      392.12      417.45     23.65 o 
  -3   7   7       37.26       21.87     17.25 o 
  -2   7   7      742.25      774.30     42.60 o 
  -1   7   7      284.32      296.80     17.21 o 
   0   7   7      442.59      491.03     21.00 o 
   1   7   7      593.76      640.79     34.73 o 
   2   7   7      113.42      105.63     34.62 o 
   3   7   7      871.56      859.15     83.84 o 
   4   7   7       67.55       41.11     30.91 o 
   5   7   7      339.49      422.54     40.77 o 
   6   7   7        0.23       34.19     32.68 o 
   7   7   7      374.34      379.60     57.07 o 
  -7   8   7      106.12       50.20     64.28 o 
  -6   8   7      358.80      317.67     33.10 o 
  -5   8   7        5.84      -22.40     20.07 o 
  -4   8   7       22.77       12.16     19.10 o 
  -3   8   7      140.59      140.69     25.80 o 
  -2   8   7      327.20      292.93     21.08 o 
  -1   8   7      130.68      144.80     20.36 o 
   0   8   7      476.96      530.86     34.11 o 
   1   8   7        5.11       -1.26     19.02 o 
   2   8   7     1719.60     1676.64     61.97 o 
   3   8   7        3.10       46.62     48.78 o 
   4   8   7     1247.92     1277.84     67.87 o 
   5   8   7       13.91       35.79     34.38 o 
   6   8   7      733.97      703.89     52.31 o 
  -6   9   7      371.27      365.01     35.83 o 
  -5   9   7       31.42       68.75     25.01 o 
  -4   9   7      278.88      256.67     23.67 o 
  -3   9   7       76.17      110.38     23.48 o 
  -2   9   7      286.38      278.36     34.78 o 
  -1   9   7      272.03      268.95     32.80 o 
   0   9   7      185.76      220.68     33.02 o 
   1   9   7      280.11      317.52     43.60 o 
   2   9   7       14.28       20.31     36.80 o 
   3   9   7      231.51      286.55     39.11 o 
   4   9   7        8.01        9.47     77.47 o 
   5   9   7      186.86      270.70     42.77 o 
  -4  10   7       15.44       55.17     34.17 o 
  -3  10   7     1055.91      981.59     54.73 o 
  -2  10   7       10.12       -2.76     31.00 o 
  -1  10   7      447.78      462.90     37.53 o 
   0  10   7        0.07       -2.28     35.30 o 
   1  10   7      252.50      255.28     44.91 o 
   2  10   7       23.66       53.46     40.79 o 
   3  10   7        5.56        9.89     39.73 o 
   4  10   7       50.89       69.72     41.40 o 
  -2  11   7      266.60      310.27     38.00 o 
  -1  11   7      106.17       98.33     34.68 o 
   0  11   7      281.49      253.70     49.99 o 
   1  11   7       89.23      100.02     46.77 o 
  -8   0   8     1082.42     1054.55     53.00 o 
  -6   0   8      548.71      565.67     38.35 o 
  -4   0   8       26.85       37.99     19.57 o 
  -2   0   8      133.05      201.31     52.43 o 
   0   0   8     1857.93     1837.47     66.45 o 
   2   0   8     4938.07     4979.27    187.80 o 
   4   0   8     2068.96     2151.64     94.63 o 
   6   0   8     1038.04     1154.31    158.14 o 
   8   0   8      446.95      512.68    115.42 o 
  -9   1   8      269.64      257.80     33.48 o 
  -8   1   8      239.08      221.08     23.78 o 
  -7   1   8      571.26      613.37     27.33 o 
  -6   1   8      492.98      495.81     23.37 o 
  -5   1   8      109.09      125.59     16.04 o 
  -4   1   8     1829.31     1780.64     46.66 o 
  -3   1   8        8.61       28.68     12.85 o 
  -2   1   8     1059.25     1067.35     32.73 o 
  -1   1   8      292.34      331.91     19.96 o 
   0   1   8     1251.75     1238.73     42.00 o 
   1   1   8      394.85      424.10     24.93 o 
   2   1   8      440.81      450.54     30.71 o 
   3   1   8      779.36      813.16     35.41 o 
   4   1   8       84.37       61.37     17.32 o 
   5   1   8     1308.19     1391.80     74.36 o 
   6   1   8       30.72       38.36     34.51 o 
   7   1   8      935.00      850.94     54.55 o 
   8   1   8       62.95       23.02     44.74 o 
  -9   2   8       59.64       40.86     23.98 o 
  -8   2   8      181.34      210.19     23.44 o 
  -7   2   8      649.96      668.92     28.33 o 
  -6   2   8       57.07       85.38     17.18 o 
  -5   2   8      918.41      938.32     31.32 o 
  -4   2   8      303.14      320.05     18.34 o 
  -3   2   8     2638.43     2698.92     64.97 o 
  -2   2   8        0.14       -6.06     12.85 o 
  -1   2   8     1535.07     1575.54     42.25 o 
   0   2   8      605.57      640.41     25.18 o 
   1   2   8      421.44      408.27     25.69 o 
   2   2   8      849.04      866.62     40.45 o 
   3   2   8      646.00      609.27     32.61 o 
   4   2   8      826.22      955.14     41.89 o 
   5   2   8       54.63       40.32     20.32 o 
   6   2   8       49.87       77.16     35.63 o 
   7   2   8      346.41      358.19     43.62 o 
   8   2   8        1.57      -39.17     56.51 o 
  -9   3   8      222.15      205.78     51.15 o 
  -8   3   8      370.51      329.32     39.00 o 
  -7   3   8       66.14       72.40     19.20 o 
  -6   3   8      997.54      954.16     33.40 o 
  -5   3   8        7.26        9.43     15.48 o 
  -4   3   8     2523.72     2464.62     60.62 o 
  -3   3   8       26.53       48.40     14.56 o 
  -2   3   8     2789.47     2930.58     69.89 o 
  -1   3   8       78.06       92.61     17.94 o 
   0   3   8     3881.18     3946.34     97.20 o 
   1   3   8      890.14      948.32     33.39 o 
   2   3   8      420.36      470.98     29.10 o 
   3   3   8      569.38      591.03     26.99 o 
   4   3   8        0.96      -16.11     18.56 o 
   5   3   8      153.38      181.85     25.17 o 
   6   3   8      135.54       83.81     39.05 o 
   7   3   8        3.86       -0.23     41.93 o 
   8   3   8       83.04      159.14     97.85 o 
  -8   4   8      191.45      200.10     65.25 o 
  -7   4   8      107.14       93.38     31.75 o 
  -6   4   8      395.92      437.77     45.45 o 
  -5   4   8      718.36      688.63     26.29 o 
  -4   4   8       66.20       44.37     16.06 o 
  -3   4   8      787.84      788.49     35.81 o 
  -2   4   8       97.43      106.29     24.93 o 
  -1   4   8      662.00      673.92     36.06 o 
   0   4   8      293.38      291.23     19.55 o 
   1   4   8      690.55      698.63     27.88 o 
   2   4   8      585.37      695.50     29.34 o 
   3   4   8      121.16      182.37     20.91 o 
   4   4   8      544.73      579.13     29.74 o 
   5   4   8       94.92       76.64     25.23 o 
   6   4   8      681.21      701.40     47.80 o 
   7   4   8       32.64      156.53     93.02 o 
   8   4   8      332.23      313.09    105.95 o 
  -8   5   8       75.10       20.16     35.71 o 
  -7   5   8      243.13      225.82     35.89 o 
  -6   5   8      103.73       87.97     30.37 o 
  -5   5   8      154.31      119.57     27.59 o 
  -4   5   8        0.87      -18.63     12.42 o 
  -3   5   8       34.25       10.42     19.32 o 
  -2   5   8      208.96      237.10     20.64 o 
  -1   5   8      628.52      678.14     28.07 o 
   0   5   8      137.51      153.60     18.46 o 
   1   5   8     1822.86     1829.10     46.62 o 
   2   5   8       11.04       34.77     20.02 o 
   3   5   8     2210.21     2246.98     64.36 o 
   4   5   8        1.76       21.36     29.95 o 
   5   5   8     1481.32     1517.40     73.78 o 
   6   5   8        8.85       14.55     32.05 o 
   7   5   8      260.60      301.39     99.11 o 
  -7   6   8      430.23      441.88     41.18 o 
  -6   6   8      293.49      270.04     34.87 o 
  -5   6   8      382.88      367.67     33.60 o 
  -4   6   8      200.67      216.67     29.02 o 
  -3   6   8      535.37      552.17     35.15 o 
  -2   6   8       46.96       11.06     16.41 o 
  -1   6   8     1019.97     1029.52     33.72 o 
   0   6   8      260.87      257.64     19.16 o 
   1   6   8      361.38      341.18     20.59 o 
   2   6   8      241.39      265.81     23.95 o 
   3   6   8        0.29      -15.32     24.60 o 
   4   6   8      961.22      931.22     57.94 o 
   5   6   8       84.36      122.05     34.67 o 
   6   6   8      664.35      672.70     50.52 o 
   7   6   8       24.42       89.51     95.29 o 
  -7   7   8       77.01       61.94     43.70 o 
  -6   7   8      450.17      387.17     32.43 o 
  -5   7   8       67.62       34.50     28.67 o 
  -4   7   8      931.44      929.51     53.85 o 
  -3   7   8       13.42        9.15     41.01 o 
  -2   7   8      459.55      449.65     23.24 o 
  -1   7   8       45.93       41.50     16.06 o 
   0   7   8      527.82      494.71     23.37 o 
   1   7   8      268.84      340.19     45.11 o 
   2   7   8       75.70       22.63     26.42 o 
   3   7   8      305.52      311.94     31.52 o 
   4   7   8      160.49      170.88     37.16 o 
   5   7   8      223.17      210.35     39.31 o 
   6   7   8        8.06       28.91     36.52 o 
  -6   8   8        0.01      -39.01     26.00 o 
  -5   8   8      713.44      628.84     37.33 o 
  -4   8   8       11.78      -26.62     21.39 o 
  -3   8   8     1161.71     1123.15     39.10 o 
  -2   8   8      207.19      190.90     20.80 o 
  -1   8   8     1157.11     1158.00     52.20 o 
   0   8   8      128.79      150.80     39.86 o 
   1   8   8      723.57      702.62     62.37 o 
   2   8   8        9.01       20.68     28.69 o 
   3   8   8        4.01       10.34     32.67 o 
   4   8   8      141.12       91.59     31.66 o 
   5   8   8       72.74      124.86     39.91 o 
  -5   9   8       47.47       59.75     27.66 o 
  -4   9   8      420.22      390.09     27.92 o 
  -3   9   8       12.23       15.92     47.05 o 
  -2   9   8      400.03      487.63     38.53 o 
  -1   9   8       10.41      -16.96     30.57 o 
   0   9   8      433.48      522.85     39.24 o 
   1   9   8      293.91      327.19     50.35 o 
   2   9   8      228.18      286.84     45.62 o 
   3   9   8      298.92      244.23     34.86 o 
   4   9   8      269.72      214.61     35.86 o 
  -3  10   8       79.75      103.12     46.42 o 
  -2  10   8       92.20       88.19     44.19 o 
  -1  10   8       29.37       63.34     35.64 o 
   0  10   8      382.18      340.21     51.37 o 
   1  10   8        5.45       91.17     45.74 o 
   2  10   8      333.02      367.80     51.54 o 
  -9   0   9       84.01       -6.20     37.28 o 
  -7   0   9      606.38      576.54     52.50 o 
  -5   0   9      537.55      513.43     58.68 o 
  -3   0   9     2726.34     2644.91     91.69 o 
  -1   0   9     3067.67     3103.64    105.27 o 
   1   0   9      157.31      230.01     40.25 o 
   3   0   9      130.54      138.06     32.15 o 
   5   0   9        1.50      -52.48     37.41 o 
   7   0   9       84.53      131.72     49.07 o 
  -8   1   9       36.19        9.36     23.19 o 
  -7   1   9      181.96      194.58     22.65 o 
  -6   1   9      855.69      900.98     33.74 o 
  -5   1   9      469.18      518.59     24.52 o 
  -4   1   9     1705.03     1695.76     46.64 o 
  -3   1   9       19.34       19.59     21.87 o 
  -2   1   9     1449.15     1497.28     42.35 o 
  -1   1   9      234.82      269.65     18.77 o 
   0   1   9     1836.32     1902.16     58.44 o 
   1   1   9      260.22      300.97     30.05 o 
   2   1   9     2590.46     2594.49     96.61 o 
   3   1   9      847.67      881.26     42.42 o 
   4   1   9      581.41      582.83     32.41 o 
   5   1   9      176.01      221.07     29.35 o 
   6   1   9       16.45      -26.13     32.44 o 
   7   1   9      159.07      166.42     35.86 o 
   8   1   9       65.14       68.03     39.00 o 
  -8   2   9      522.47      522.93     34.63 o 
  -7   2   9       55.83       74.43     21.34 o 
  -6   2   9      931.42      911.13     32.99 o 
  -5   2   9       75.48       69.55     18.05 o 
  -4   2   9        9.09        8.30     16.06 o 
  -3   2   9      244.40      255.64     18.97 o 
  -2   2   9        2.91        2.01     15.39 o 
  -1   2   9      386.03      368.96     20.35 o 
   0   2   9      334.22      384.33     24.78 o 
   1   2   9       19.96        4.93     49.72 o 
   2   2   9     1035.25     1091.06     55.00 o 
   3   2   9       85.40       60.51     24.84 o 
   4   2   9     1970.87     1941.04     53.97 o 
   5   2   9        2.16       45.68     29.06 o 
   6   2   9      879.54      938.49     45.04 o 
   7   2   9        5.55       47.87     41.55 o 
   8   2   9      352.66      338.01     56.83 o 
  -8   3   9       21.37      -17.18     38.29 o 
  -7   3   9      230.77      243.43     23.38 o 
  -6   3   9      106.04       99.69     28.82 o 
  -5   3   9      232.31      277.43     21.39 o 
  -4   3   9       35.64       14.00     17.10 o 
  -3   3   9       60.37       89.42     17.29 o 
  -2   3   9      364.94      369.34     22.30 o 
  -1   3   9      480.50      451.02     41.96 o 
   0   3   9       95.96      151.66     21.45 o 
   1   3   9     1498.84     1454.29    142.17 o 
   2   3   9      325.82      343.22     28.81 o 
   3   3   9     1202.91     1211.01     48.63 o 
   4   3   9        1.24      -11.09     20.76 o 
   5   3   9      706.99      751.91     34.02 o 
   6   3   9        6.20       43.49     33.51 o 
   7   3   9      747.05      655.11    110.40 o 
  -8   4   9      383.68      338.69     60.85 o 
  -7   4   9      259.29      292.36     78.83 o 
  -6   4   9      399.96      378.34     24.18 o 
  -5   4   9      580.68      594.81     26.53 o 
  -4   4   9      104.87      107.85     18.95 o 
  -3   4   9      937.74      955.53     34.98 o 
  -2   4   9       25.80       41.06     21.20 o 
  -1   4   9      990.95     1071.59     42.60 o 
   0   4   9        2.95      -13.00     20.21 o 
   1   4   9     1233.44     1257.77     57.22 o 
   2   4   9      107.61      103.90     22.48 o 
   3   4   9      639.93      643.43     37.24 o 
   4   4   9     1158.83     1205.77     45.40 o 
   5   4   9        2.05       18.91     26.27 o 
   6   4   9      485.36      570.49    103.39 o 
   7   4   9       41.98       86.02     92.52 o 
  -7   5   9        2.31       -4.94     64.79 o 
  -6   5   9      632.84      542.68    145.79 o 
  -5   5   9       10.93      -29.49     28.10 o 
  -4   5   9     1586.44     1488.28     45.13 o 
  -3   5   9       64.89       67.10     23.57 o 
  -2   5   9     1510.91     1508.33     75.66 o 
  -1   5   9       57.83       67.14     28.95 o 
   0   5   9      685.96      668.22     32.16 o 
   1   5   9      427.04      427.16     22.99 o 
   2   5   9      417.03      429.40     27.83 o 
   3   5   9       85.60       78.58     23.84 o 
   4   5   9        3.22      -25.09     27.09 o 
   5   5   9       56.96       63.75     35.63 o 
   6   5   9       39.08      100.85     89.11 o 
   7   5   9       32.69      107.24     99.01 o 
  -7   6   9       48.61       -0.66     35.53 o 
  -6   6   9       33.72       17.13     32.79 o 
  -5   6   9      618.87      580.88     41.25 o 
  -4   6   9       13.02      -23.08     28.33 o 
  -3   6   9      786.09      769.60     67.45 o 
  -2   6   9        1.92      -10.55     23.09 o 
  -1   6   9     1370.49     1332.42     65.27 o 
   0   6   9      917.50      846.71     32.93 o 
   1   6   9      919.88      915.71     32.79 o 
   2   6   9      304.99      293.55     27.22 o 
   3   6   9      224.20      254.44     31.86 o 
   4   6   9       13.43      -42.93     28.62 o 
   5   6   9       19.29       17.87     39.94 o 
   6   6   9      128.51      148.95     41.25 o 
  -6   7   9       77.63       47.95     35.64 o 
  -5   7   9       77.40       91.84     33.19 o 
  -4   7   9      218.53      212.75     34.01 o 
  -3   7   9        0.55      -37.54     25.03 o 
  -2   7   9      272.52      265.00     28.65 o 
  -1   7   9       28.28      -24.43     21.04 o 
   0   7   9      158.35      162.46     22.58 o 
   1   7   9      183.78      208.91     31.90 o 
   2   7   9      249.73      266.71     32.58 o 
   3   7   9      670.71      617.77     50.35 o 
   4   7   9       29.74       33.79     31.60 o 
   5   7   9      774.06      747.24     61.21 o 
  -5   8   9      126.37       89.12     31.50 o 
  -4   8   9       93.73        4.35     28.76 o 
  -3   8   9       37.42      -19.02     26.88 o 
  -2   8   9       11.91      -34.47     31.20 o 
  -1   8   9        2.19        9.11     54.50 o 
   0   8   9      857.82      903.13     60.30 o 
   1   8   9       42.04       79.61     31.89 o 
   2   8   9      489.39      577.46     48.85 o 
   3   8   9        9.90      -11.25     31.75 o 
   4   8   9      425.68      410.08     39.17 o 
  -4   9   9      266.28      193.00     46.75 o 
  -3   9   9        6.15      -86.06     57.37 o 
  -2   9   9      504.71      543.76     72.79 o 
  -1   9   9       50.03      109.58     58.94 o 
   0   9   9      129.78      162.79     47.85 o 
   1   9   9        4.06       -7.57     44.70 o 
   2   9   9       47.99      108.83     46.34 o 
   3   9   9      294.81      311.13     50.09 o 
  -8   0  10      673.75      672.59     48.52 o 
  -6   0  10      645.10      682.91     43.30 o 
  -4   0  10      150.77      166.86     28.98 o 
  -2   0  10      253.41      222.60     28.26 o 
   0   0  10      625.94      579.10     54.58 o 
   2   0  10      694.66      704.90     60.74 o 
   4   0  10     2139.08     2084.59    121.07 o 
   6   0  10     1198.81     1158.88     94.75 o 
  -8   1  10        4.68      -50.98     43.75 o 
  -7   1  10      161.53      150.57     24.71 o 
  -6   1  10      360.96      352.52     31.69 o 
  -5   1  10      350.23      337.07     24.05 o 
  -4   1  10      267.88      281.06     21.99 o 
  -3   1  10      340.20      353.88     22.40 o 
  -2   1  10      788.81      824.57     30.83 o 
  -1   1  10       14.59        5.92     17.54 o 
   0   1  10      772.17      834.48     76.35 o 
   1   1  10      441.64      474.28     36.92 o 
   2   1  10      345.00      317.06     34.10 o 
   3   1  10      506.77      552.78     40.14 o 
   4   1  10       75.73       19.26     22.77 o 
   5   1  10      398.52      357.93     41.40 o 
   6   1  10        1.21        6.60     34.95 o 
   7   1  10      551.65      626.49     48.03 o 
  -8   2  10      150.53      134.28     26.82 o 
  -7   2  10      156.85      144.67     24.84 o 
  -6   2  10      390.18      351.83     25.71 o 
  -5   2  10      603.58      649.93     28.95 o 
  -4   2  10        4.80        8.31     18.67 o 
  -3   2  10     1169.65     1094.97     37.89 o 
  -2   2  10       75.93       31.90     22.96 o 
  -1   2  10     1180.83     1175.89     73.42 o 
   0   2  10        2.42       19.58     29.80 o 
   1   2  10     1640.14     1761.41    127.30 o 
   2   2  10       74.75       92.35     30.49 o 
   3   2  10       28.24       65.70     31.97 o 
   4   2  10       78.73       57.12     25.26 o 
   5   2  10       24.48       -9.23     35.50 o 
   6   2  10       76.26       87.65     36.32 o 
   7   2  10        3.23        1.99     38.16 o 
  -7   3  10       44.72       -0.09     29.66 o 
  -6   3  10      810.99      754.22     32.31 o 
  -5   3  10      132.40      148.58     21.74 o 
  -4   3  10     1531.93     1550.20     46.36 o 
  -3   3  10       33.94       -1.83     19.31 o 
  -2   3  10     2111.19     2052.79     60.38 o 
  -1   3  10       99.38      112.42     23.35 o 
   0   3  10      826.89      852.86     37.64 o 
   1   3  10        1.90       29.96     31.16 o 
   2   3  10      812.84      848.25     90.05 o 
   3   3  10       74.78       80.96     25.90 o 
   4   3  10      277.63      294.54     29.62 o 
   5   3  10       70.68       88.66     33.75 o 
   6   3  10        9.73      -41.50     35.77 o 
   7   3  10        1.21        2.18     54.17 o 
  -7   4  10       51.78       -8.34     55.06 o 
  -6   4  10      171.01      165.16     26.05 o 
  -5   4  10       16.21       34.57     21.05 o 
  -4   4  10      151.71      191.59     22.70 o 
  -3   4  10      356.31      367.73     24.94 o 
  -2   4  10        4.58       -5.87     23.15 o 
  -1   4  10      814.62      813.37     36.95 o 
   0   4  10      142.22      139.84     24.67 o 
   1   4  10      414.62      451.14     40.37 o 
   2   4  10      362.95      343.08     30.99 o 
   3   4  10      180.91      218.12     28.67 o 
   4   4  10      443.23      420.19     32.93 o 
   5   4  10       81.71       55.87     26.68 o 
   6   4  10      498.51      574.65     61.53 o 
  -7   5  10      480.96      441.55     68.95 o 
  -6   5  10        0.00        1.52     50.66 o 
  -5   5  10      149.24      132.73     33.75 o 
  -4   5  10      176.05      195.38     23.83 o 
  -3   5  10        3.91      -36.50     25.44 o 
  -2   5  10       13.54       -8.71     25.11 o 
  -1   5  10       98.91       67.53     30.02 o 
   0   5  10        0.39      -28.23     23.32 o 
   1   5  10      596.92      640.41     49.19 o 
   2   5  10       94.72       98.40     29.02 o 
   3   5  10      718.80      741.01     40.01 o 
   4   5  10        6.17        4.05     30.39 o 
   5   5  10      498.88      490.03     40.02 o 
   6   5  10       15.63       36.18     72.15 o 
  -6   6  10      342.09      263.62     40.35 o 
  -5   6  10      300.47      240.15     37.35 o 
  -4   6  10      199.70      217.55     63.76 o 
  -3   6  10      598.37      570.35     62.95 o 
  -2   6  10       14.89       21.83     26.50 o 
  -1   6  10       92.13      116.94     33.61 o 
   0   6  10        6.69      -32.41     22.31 o 
   1   6  10      113.62       40.29     36.37 o 
   2   6  10      628.42      612.12     46.46 o 
   3   6  10      104.11      109.68     36.01 o 
   4   6  10      439.99      468.86     66.16 o 
   5   6  10        0.66       12.02     39.35 o 
  -5   7  10       24.72       -2.42     35.68 o 
  -4   7  10      215.75      194.19     36.88 o 
  -3   7  10       75.32      104.01     34.04 o 
  -2   7  10      918.90      765.12     39.93 o 
  -1   7  10        5.98        5.01     35.39 o 
   0   7  10      631.25      477.22     29.08 o 
   1   7  10        6.33       55.35     36.57 o 
   2   7  10      304.92      288.48     40.99 o 
   3   7  10       12.89       33.95     36.45 o 
   4   7  10       13.51       37.92     35.05 o 
  -4   8  10       16.44      -46.72     31.15 o 
  -3   8  10      671.62      567.36     38.97 o 
  -2   8  10        4.07      -29.80     28.68 o 
  -1   8  10      384.34      278.09     66.69 o 
   0   8  10        2.10        1.93     58.91 o 
   1   8  10      318.40      356.83     64.75 o 
   2   8  10       51.50       35.39     39.03 o 
   3   8  10      181.61      202.78     41.61 o 
  -1   9  10       86.37       79.04     66.39 o 
   0   9  10      400.62      487.05     74.66 o 
   1   9  10      161.06      165.20     64.55 o 
  -7   0  11        4.34      -29.25     61.34 o 
  -5   0  11      589.06      558.03     43.69 o 
  -3   0  11      998.78      960.21     73.46 o 
  -1   0  11     1100.11     1250.96     58.70 o 
   1   0  11      890.62      983.95     81.33 o 
   3   0  11      551.34      624.84     64.35 o 
   5   0  11        1.37       32.96     55.74 o 
  -7   1  11      263.59      252.48     28.31 o 
  -6   1  11      445.14      443.29     37.47 o 
  -5   1  11      167.76      184.92     26.04 o 
  -4   1  11      800.72      776.81     50.70 o 
  -3   1  11       41.20       57.97     20.96 o 
  -2   1  11      899.46      872.62     33.72 o 
  -1   1  11       42.87       34.78     25.36 o 
   0   1  11     1048.09     1177.71     64.98 o 
   1   1  11      121.87      148.31     34.25 o 
   2   1  11      616.47      561.55     43.25 o 
   3   1  11       31.72       50.12     41.61 o 
   4   1  11      231.83      224.82     38.97 o 
   5   1  11      167.94      192.46     41.46 o 
   6   1  11       30.08       71.07     63.79 o 
  -7   2  11       38.42        1.14     31.98 o 
  -6   2  11      108.35      116.98     36.42 o 
  -5   2  11       13.55        0.57     23.85 o 
  -4   2  11      241.10      230.50     33.30 o 
  -3   2  11       51.84       41.26     21.10 o 
  -2   2  11        2.40       -8.26     20.47 o 
  -1   2  11      191.28      231.21     28.12 o 
   0   2  11      253.49      249.68     28.05 o 
   1   2  11       46.16       44.86     35.48 o 
   2   2  11      471.66      445.96     41.38 o 
   3   2  11       44.71       90.06     45.92 o 
   4   2  11      709.58      747.66     51.03 o 
   5   2  11       10.80       45.89     40.49 o 
   6   2  11      724.01      705.32     54.43 o 
  -7   3  11      463.56      434.52     31.21 o 
  -6   3  11       29.77        8.08     24.89 o 
  -5   3  11      746.87      706.53     39.34 o 
  -4   3  11       19.19       -2.63     22.56 o 
  -3   3  11       84.88       57.00     22.65 o 
  -2   3  11       31.59       42.05     26.45 o 
  -1   3  11        0.08        8.63     25.41 o 
   0   3  11        2.69      -33.74     24.60 o 
   1   3  11      264.90      313.47     39.93 o 
   2   3  11      133.65      154.25     36.68 o 
   3   3  11      489.94      503.99     35.02 o 
   4   3  11        4.59      -22.83     27.93 o 
   5   3  11      521.42      546.52     49.44 o 
   6   3  11       58.48       49.61     43.72 o 
  -6   4  11      162.48       84.53     80.67 o 
  -5   4  11      513.52      445.64     29.45 o 
  -4   4  11       61.52       64.09     23.48 o 
  -3   4  11      648.62      641.24     40.67 o 
  -2   4  11       19.62      -20.06     26.44 o 
  -1   4  11      813.22      784.49     39.21 o 
   0   4  11        0.32      -15.78     25.40 o 
   1   4  11      406.83      462.03     44.17 o 
   2   4  11      159.32      162.29     37.65 o 
   3   4  11      113.76      104.63     29.83 o 
   4   4  11      153.34      195.59     31.97 o 
   5   4  11       45.00      -11.48     62.65 o 
  -6   5  11      161.57      112.67     40.31 o 
  -5   5  11       73.74      114.51     50.02 o 
  -4   5  11      424.63      345.79     34.82 o 
  -3   5  11       23.14      -16.20     28.12 o 
  -2   5  11      730.06      679.33     38.19 o 
  -1   5  11        0.58      -35.57     26.40 o 
   0   5  11     1231.72     1140.07     49.38 o 
   1   5  11       81.58       12.60     65.76 o 
   2   5  11      308.40      278.95     33.72 o 
   3   5  11        2.69      -27.55     34.62 o 
   4   5  11      113.27      104.51     38.53 o 
   5   5  11        9.83      -22.93     78.95 o 
  -5   6  11      217.93      201.34     52.95 o 
  -4   6  11      118.72       48.69     39.70 o 
  -3   6  11      548.03      502.19     43.53 o 
  -2   6  11        2.73      -25.58     28.88 o 
  -1   6  11      572.59      546.35     39.36 o 
   0   6  11        2.85        2.87     24.86 o 
   1   6  11      276.76      231.45     34.73 o 
   2   6  11       36.95       31.63     38.76 o 
   3   6  11      387.71      378.16     44.49 o 
   4   6  11      155.24      261.99     82.40 o 
  -4   7  11       24.16      -32.13     37.49 o 
  -3   7  11        3.37      -36.97     35.63 o 
  -2   7  11       53.63       13.88     30.97 o 
  -1   7  11       17.66      -43.56     29.04 o 
   0   7  11      236.09      197.82     31.59 o 
   1   7  11      125.41      127.72     41.90 o 
   2   7  11       52.10       78.37     40.35 o 
   3   7  11      290.04      266.00     44.05 o 
  -2   8  11        6.75        8.67     93.37 o 
  -1   8  11       28.11      -44.68     63.90 o 
   0   8  11       17.47        5.64     64.19 o 
   1   8  11        0.09      -88.76     59.17 o 
  -6   0  12      721.87      757.54     52.04 o 
  -4   0  12      181.26      234.31     40.41 o 
  -2   0  12       33.01       64.75     32.31 o 
   0   0  12       80.95      179.06     58.42 o 
   2   0  12      919.82      953.98     78.80 o 
   4   0  12      283.96      276.23     61.91 o 
  -6   1  12        5.56       13.24     28.78 o 
  -5   1  12      186.90      144.33     26.60 o 
  -4   1  12      189.67      170.75     26.19 o 
  -3   1  12      169.21      174.80     25.11 o 
  -2   1  12      360.07      341.67     27.22 o 
  -1   1  12        1.43       16.32     27.79 o 
   0   1  12      158.91      182.93     40.96 o 
   1   1  12        6.42       36.04     36.29 o 
   2   1  12      137.48      169.34     39.33 o 
   3   1  12      184.58      247.09     41.18 o 
   4   1  12       17.09       42.86     39.99 o 
   5   1  12      430.67      441.44     48.72 o 
  -6   2  12       74.59       71.99     27.27 o 
  -5   2  12      285.63      232.09     27.49 o 
  -4   2  12       47.02        6.29     24.03 o 
  -3   2  12      525.46      554.21     30.54 o 
  -2   2  12       62.82       40.68     23.55 o 
  -1   2  12     1070.85     1061.62     46.74 o 
   0   2  12       22.53       -2.39     37.86 o 
   1   2  12      358.90      400.93     44.81 o 
   2   2  12       24.74       50.79     37.95 o 
   3   2  12      623.49      624.09     49.59 o 
   4   2  12        7.72      -26.87     77.13 o 
   5   2  12      116.04      111.98     81.04 o 
  -6   3  12      191.98      116.57     28.23 o 
  -5   3  12        7.04      -13.68     25.70 o 
  -4   3  12      482.40      431.69     30.22 o 
  -3   3  12        6.38        2.52     24.58 o 
  -2   3  12      771.61      775.76     41.43 o 
  -1   3  12        2.37       22.64     30.46 o 
   0   3  12     1069.24     1030.77     66.08 o 
   1   3  12       80.52       79.20     39.70 o 
   2   3  12      602.65      740.80    169.73 o 
   3   3  12        1.82      -16.19     30.24 o 
   4   3  12       55.21       18.83     30.97 o 
  -5   4  12       38.75       -7.77     32.50 o 
  -4   4  12       49.28       -5.10     25.50 o 
  -3   4  12      107.82       77.68     31.64 o 
  -2   4  12       17.35        9.21     30.00 o 
  -1   4  12      112.46       81.06     30.28 o 
   0   4  12        0.66      -18.88     28.19 o 
   1   4  12      272.21      292.20     44.27 o 
   2   4  12      178.00       95.25     39.33 o 
   3   4  12      258.74      291.65     35.77 o 
   4   4  12      442.24      365.73     42.91 o 
  -4   5  12        2.18      -55.60     37.07 o 
  -3   5  12      204.31      233.54     53.50 o 
  -2   5  12       23.62       35.00     31.01 o 
  -1   5  12       22.22      -44.53     29.68 o 
   0   5  12       78.29        4.07     29.70 o 
   1   5  12       39.01      -16.41     42.85 o 
   2   5  12       12.18      -36.06     32.61 o 
   3   5  12      175.14      108.59     34.52 o 
  -3   6  12       68.98       -2.95     38.41 o 
  -2   6  12       51.45       30.95     61.82 o 
  -1   6  12      230.17      150.88     33.29 o 
   0   6  12       68.44       23.04     27.64 o 
   1   6  12       91.12       47.85     53.91 o 
   2   6  12       78.56       20.51     40.77 o 
  -5   0  13      192.65      191.49     42.03 o 
  -3   0  13      741.21      672.41    110.02 o 
  -1   0  13     1033.84     1131.06     91.98 o 
   1   0  13     1360.72     1667.05    117.17 o 
   3   0  13      524.40      550.14     72.61 o 
  -5   1  13       89.93       25.81     27.92 o 
  -4   1  13       77.69       64.59     27.04 o 
  -3   1  13      108.19       99.21     26.55 o 
  -2   1  13      235.82      285.01     28.65 o 
  -1   1  13        0.11      -14.88     31.49 o 
   0   1  13      273.28      267.15     47.07 o 
   1   1  13        0.89       50.79     42.50 o 
   2   1  13       49.74       98.99     43.24 o 
   3   1  13      102.55      105.13     43.91 o 
   4   1  13       63.28        7.99     43.58 o 
  -4   2  13      201.12      186.29     31.40 o 
  -3   2  13       91.65       49.24     28.96 o 
  -2   2  13        7.49      -46.62     31.17 o 
  -1   2  13       26.47       41.78     31.51 o 
   0   2  13        0.04      -22.62     43.34 o 
   1   2  13      224.38      240.21     45.26 o 
   2   2  13      171.01      245.06     48.15 o 
   3   2  13       75.03       90.89     43.91 o 
  -4   3  13       33.86        6.57     27.78 o 
  -3   3  13      219.65      191.35     36.00 o 
  -2   3  13       18.31       17.69     32.67 o 
  -1   3  13       32.21       -3.07     38.05 o 
   0   3  13      179.81      209.05     46.15 o 
   1   3  13        5.90       14.09     44.06 o 
   2   3  13       23.81       11.64     44.07 o 
   3   3  13      114.53      122.01     60.50 o 
  -3   4  13      219.00      163.21     35.57 o 
  -2   4  13       26.10       18.55     33.21 o 
  -1   4  13      141.86      142.43     33.63 o 
   0   4  13       13.71       27.56     44.77 o 
   1   4  13       81.74       -8.47     56.47 o 
   2   4  13       12.02       51.89     35.17 o 
  -2   5  13      591.47      510.96     41.36 o 
  -1   5  13       95.90      122.78     34.12 o 
   0   5  13      554.73      491.68     53.72 o 
   1   5  13        0.25      -25.48     35.95 o 
  -2   0  14      218.33      142.43     64.17 o 
   0   0  14      143.49      185.56     66.29 o 
  -2   1  14       39.68       35.11     34.12 o 
  -1   1  14      138.24      162.28     48.67 o 
   0   1  14      152.89      221.51     67.99 o 
   1   1  14       35.21       78.30     48.47 o 
  -2   2  14        8.07      -40.54     34.83 o 
  -1   2  14      191.04      175.29     49.31 o 
   0   2  14       52.47       22.58     70.08 o 
                                                 
